# Supplementary material for: Identification of evolutionarily stable functional and immunogenic sites across the SARS-CoV-2 proteome and greater coronavirus family
Source: Bioinformatics. 2021 May 27;37(22):4033–40. doi: 10.1093/bioinformatics/btab406 (PMC8243408; doi:10.1093/bioinformatics/btab406)
Supplement: btab406_Supplementary_Data [file btab406_supplementary_data.zip]

Archive with 10 entries (10 files):
- Dataset S1. Alignment Sequence Counts Each Filtering Step.xlsx
- Dataset S2. ET Rankings and Unique Variant Counts.xlsx
- Dataset S3. SCW Z-scores.xlsx
- Dataset S4. Enrichment of important ET residues in ligand binding sites .xlsx
- Dataset S5. Linear sites.xlsx
- Dataset S6. Structural Epitopes with 5A Proximity Cutoff.xlsx
- Dataset S7. Comparison of linear ET sites and structural ET sites.xlsx
- Dataset S8. Cross-reactive T Cell Epitopes Prediction Set.xlsx
- Dataset S9. Cross-reactive T Cell Epitopes Training Set.xlsx
- ET_CoV2_R2_SI_v6_no_track_reduced.pdf
