# Supplementary material for: Identification of evolutionarily stable functional and immunogenic sites across the SARS-CoV-2 proteome and greater coronavirus family
Source: Bioinformatics. 2021 May 27;37(22):4033–40. doi: 10.1093/bioinformatics/btab406 (PMC8243408; doi:10.1093/bioinformatics/btab406)
Supplement: btab406_Supplementary_Data [file btab406_supplementary_data.zip › Dataset S1. Alignment Sequence Counts Each Filtering Step.xlsx]

## Sheet: Summary
	BLAST_Hits			Filtered_BLAST			Filtered_Alignment
Protein Name	U90	U100	NR	U90	U100	NR	U90	U100	NR
NSP1	11	208	1296	9	204	67	7	19	14
NSP2	37	950	2091	9	199	64	8	26	17
NSP3	4789	10805	13947	32	889	282	24	50	30
NSP4	176	3021	4366	169	2959	938	110	223	131
NSP5	181	3051	4445	177	3008	972	109	195	118
NSP6	170	2935	4275	123	2282	744	75	122	71
NSP7	164	2897	4227	157	2682	860	86	177	94
NSP8	178	3022	4376	172	3002	957	100	152	93
NSP9	179	3026	4426	174	3011	960	81	149	84
NSP10	175	3020	4372	173	3006	956	109	186	98
NSP11	0	0	0	1	1	1	0	0	0
NSP12	186	2220	5760	130	2083	659	97	139	82
NSP13	1333	4389	6299	119	1954	620	79	97	54
NSP14	125	2109	3371	121	2083	657	91	139	74
NSP15	128	2112	3126	125	2092	660	97	202	97
NSP16	152	2141	3197	122	2086	666	95	210	103
S	466	3648	5201	44	437	147	44	65	39
ORF3	8	60	157	7	56	16	7	25	11
E	15	68	109	15	65	26	15	43	19
M	101	1189	1732	95	1166	373	91	240	127
ORF6	9	29	67	9	29	10	9	19	10
ORF7a	12	40	82	10	33	10	10	20	8
ORF7b	4	11	30	4	11	4	4	9	3
ORF8	8	31	57	7	30	13	7	17	10
N	124	2000	2768	87	1791	541	87	317	153
ORF10	1	1	6	1	1	1	0	0	0
