# Supplementary material for: Identification of evolutionarily stable functional and immunogenic sites across the SARS-CoV-2 proteome and greater coronavirus family
Source: Bioinformatics. 2021 May 27;37(22):4033–40. doi: 10.1093/bioinformatics/btab406 (PMC8243408; doi:10.1093/bioinformatics/btab406)
Supplement: btab406_Supplementary_Data [file btab406_supplementary_data.zip › Dataset S3. SCW Z-scores.xlsx]

## Sheet: Sheet 1
Protein_Name	Structure	Chain	Origin	Identity	Coverage	Covered Region	U90	U100	NR	Averaged
NSP1	6zlw	i	SARS-CoV-2	1	0.183	C-terminus	-0.927	-0.324	-	-0.143
NSP1	7k7p	B	SARS-CoV-2	1	0.65	partial	0.611	0.981	-	1.182
NSP3	6w02	A	SARS-CoV-2	1	0.085	ADP ribose phosphatase domain	-	-	-	-
NSP3	6woj	A	SARS-CoV-2	1	0.087	macrodomain	-	-	-	-
NSP3	6w9c	A	SARS-CoV-2	1	0.161	papain-like protease domain	2.64	2.551	3.502	3.082
NSP3	6xaa	A	SARS-CoV-2	1	0.159	papain-like protease domain in complex with ubiquitin propargylamide	3.178	2.957	3.819	3.387
NSP4	3vcb	A	mouse hepatitis virus A59	0.614	0.176	C-terminal cytoplasmic domain	4.394	3.304	4.067	3.873
NSP4	model_01	A	SARS-CoV-2	1	0.178	model of C-terminal cytoplasmic domain	5.127	4.213	4.67	4.71
NSP5	6yb7	A	SARS-CoV-2	1	0.997	full protein	6.638	6.742	7.468	7.572
NSP7	6xip	A	SARS-CoV-2	1	0.843	partial	4.253	5.089	4.462	5.089
NSP7	7bv1	C	SARS-CoV-2	1	0.759	partial	3.082	3.755	3.53	3.979
NSP7	6xez	C	SARS-CoV-2	1	0.88	partial	3.517	4.858	4.188	5.081
NSP8	6xip	B	SARS-CoV-2	1	0.581	C-terminal domain	5.477	5.28	4.922	5.238
NSP8	7bv1	B	SARS-CoV-2	1	0.576	C-terminal domain	5.25	4.619	4.528	4.926
NSP8	6xez	B	SARS-CoV-2	1	0.939	full protein	6.402	5.459	5.773	5.459
NSP9	6wxd	A	SARS-CoV-2	1	1	full protein	4.196	5.338	5.909	5.338
NSP10	5c8s	A	SARS-CoV	0.985	0.942	full protein	1.734	2.064	1.569	1.569
NSP10	6w4h	B	SARS-CoV-2	1	0.835	partial	1.228	1.05	1.39	1.066
NSP12	7bv1	A	SARS-CoV-2	1	0.886	partial	16.008	14.886	15.6717	14.993
NSP12	6xez	A	SARS-CoV-2	1	0.994	full protein	17.52	16.596	17.829	16.712
NSP13	6zsl	A	SARS-CoV-2	1	0.952	full protein	8.459	9.102	8.707	8.602
NSP13	6xez	E	SARS-CoV-2	1	0.992	full protein	6.47	7.343	7.079	6.708
NSP14	5c8s	B	SARS-CoV	0.949	0.975	full protein	11.878	10.889	9.478	10.889
NSP15	6wlc	A	SARS-CoV-2	1	1	full protein	9.652	9.856	9.447	10.572
NSP15	6x1b	A	SARS-CoV-2	1	1	full protein	9.709	9.709	9.607	10.626
NSP16	6w4h	A	SARS-CoV-2	1	1	full protein	8.112	8.826	7.908	9.335
NSP16	6wvn	A	SARS-CoV-2	1	1	full protein	8.169	8.776	8.169	9.384
S	6lvn	A	SARS-CoV-2	1	0.027	HR2 domain	0.485	0.348	1.51	0.485
S	6m1v	A	SARS-CoV-2	0.956	0.071	post fusion core of S2 subunit	1.552	1.491	2.817	2.782
S	6vsb	A	SARS-CoV-2	0.998	0.753	pre fusion ectodomain with a single receptor-binding domain up	20.765	21.598	19.245	21.669
S	6vxx	A	SARS-CoV-2	0.998	0.764	ectodomain closed state	22.217	23.496	20.984	23.595
S	6m0j	E	SARS-CoV-2	1	0.152	receptor-binding domain	6.54	6.838	6.49	6.938
S	6vsb_1_1_1	A	SARS-CoV-2	1	0.998	model, full protein	24.216	26.114	23.622	25.855
ORF3a	6xdc	A	SARS-CoV-2	1	0.702	partial	-	-	-	-
E	5x29	A	SARS-CoV	0.914	0.773	partial	1.038	0.616	1.174	1.174
ORF7a	6w37	A	SARS-CoV-2	1	0.545	partial	-0.11	1.364	-	0.364
N	6vyo	A	SARS-CoV-2	1	0.296	RNA binding domain	4.76	4.627	5.755	4.876
N	6zco	A	SARS-CoV-2	1	0.282	C-terminal dimerization domain	3.087	3.221	1.884	2.889
