# Supplementary material for: Identification of evolutionarily stable functional and immunogenic sites across the SARS-CoV-2 proteome and greater coronavirus family
Source: Bioinformatics. 2021 May 27;37(22):4033–40. doi: 10.1093/bioinformatics/btab406 (PMC8243408; doi:10.1093/bioinformatics/btab406)
Supplement: btab406_Supplementary_Data [file btab406_supplementary_data.zip › Dataset S4. Enrichment of important ET residues in ligand binding sites .xlsx]

## Sheet: ligand_fisher
protein	ligand	PDB	chain	surface.atom	binding.site.surface.atom	ET.30	ET.site.30	ET.p	Gupta.30	Gupta.site.30	Gupta.p
NSP12	ADP	6xez	A	4794	43	1300	17	0.0514	1274	4	0.999
NSP12	RNA	6xez	A	4794	158	1300	124	1.4e-42	1274	118	1.17e-37
NSP13	ADP	6xez	E	3179	38	872	27	2.27e-08	818	29	7.41e-11
NSP14	G3A	5c8s	B	2617	73	683	62	1.41e-26	701	58	2.25e-21
NSP14	SAH	5c8s	B	2617	56	683	32	6.51e-07	701	31	4.57e-06
NSP15	GpU	6x1b	A	1742	45	430	34	4.86e-13	437	31	4.54e-10
NSP15	U5P	6wlc	A	1707	32	413	25	1.29e-10	411	22	8.55e-08
NSP16	GTA	6wvn	A	1415	76	310	46	6.64e-14	303	39	3.01e-09
NSP16	SAM	6wvn	A	1415	73	310	46	7.26e-15	303	48	4.69e-17
NSP3	APR	6w02	A	725	88	0	0	1	163	36	2.54e-05
NSP3_domain_specific	APR	6w02	A	725	88	145	59	1.77e-25	163	36	2.54e-05
