# Supplementary material for: Identification of evolutionarily stable functional and immunogenic sites across the SARS-CoV-2 proteome and greater coronavirus family
Source: Bioinformatics. 2021 May 27;37(22):4033–40. doi: 10.1093/bioinformatics/btab406 (PMC8243408; doi:10.1093/bioinformatics/btab406)
Supplement: btab406_Supplementary_Data [file btab406_supplementary_data.zip › Dataset S5. Linear sites.xlsx]

## Sheet: Based on full linear sequence
Protein_Name	Size	Sequence	Sequence_Positions
NSP2	2	VD	6, 7
NSP3	5	NCHNW	1630, 1631, 1632, 1633, 1634
NSP3	4	ANGG	1620, 1621, 1622, 1623
NSP3	4	VYYS	1741, 1742, 1743, 1744
NSP3	4	ESLS	1902, 1903, 1904, 1905
NSP3	3	HYG	1016, 1017, 1018
NSP3	3	MCY	1593, 1594, 1595
NSP3	3	RNR	1597, 1598, 1599
NSP3	3	YVF	1616, 1617, 1618
NSP3	3	TFI	1645, 1646, 1647
NSP3	3	DLS	1654, 1655, 1656
NSP3	3	DSD	1825, 1826, 1827
NSP3	3	LTY	1857, 1858, 1859
NSP3	2	GY	633, 634
NSP3	2	TH	636, 637
NSP3	2	VD	756, 757
NSP3	2	NC	855, 856
NSP3	2	AR	884, 885
NSP3	2	CA	893, 894
NSP3	2	CK	934, 935
NSP3	2	CG	937, 938
NSP3	2	YY	1081, 1082
NSP3	2	NF	1109, 1110
NSP3	2	WH	1174, 1175
NSP3	2	WC	1190, 1191
NSP3	2	YF	1520, 1521
NSP3	2	WS	1544, 1545
NSP3	2	VR	1563, 1564
NSP3	2	EC	1604, 1605
NSP3	2	TI	1607, 1608
NSP3	2	CD	1637, 1638
NSP3	2	YE	1695, 1696
NSP3	2	CQ	1748, 1749
NSP3	2	LL	1752, 1753
NSP3	2	DS	1850, 1851
NSP3	2	NY	1854, 1855
NSP3	2	WN	1895, 1896
NSP4	2	PC	88, 89
NSP4	2	YC	169, 170
NSP4	2	YC	220, 221
NSP4	2	YS	342, 343
NSP4	2	ND	355, 356
NSP4	2	FL	420, 421
NSP4	2	NK	423, 424
NSP4	2	KY	450, 451
NSP4	2	SY	462, 463
NSP4	2	AC	467, 468
NSP4	2	PP	489, 490
NSP4	2	LQ	499, 500
NSP5	4	HCPR	38, 39, 40, 41
NSP5	4	GSFL	138, 139, 140, 141
NSP5	3	LNG	27, 28, 29
NSP5	2	SG	10, 11
NSP5	2	WL	31, 32
NSP5	2	GS	146, 147
NSP5	2	HH	163, 164
NSP5	2	YG	182, 183
NSP5	2	DE	289, 290
NSP5	2	DV	295, 296
NSP6	3	EFR	250, 251, 252
NSP6	2	AF	65, 66
NSP6	2	RT	129, 130
NSP7	2	HN	36, 37
NSP8	2	PL	116, 117
NSP9	4	VRLQ	110, 111, 112, 113
NSP9	3	NNE	1, 2, 3
NSP9	3	ELE	68, 69, 70
NSP9	3	YFL	88, 89, 90
NSP9	2	RG	99, 100
NSP10	4	GGAS	69, 70, 71, 72
NSP10	2	LS	14, 15
NSP12	5	PKCDR	620, 621, 622, 623, 624
NSP12	5	EFCSQ	811, 812, 813, 814, 815
NSP12	4	NQDD	208, 209, 210, 211
NSP12	4	YANS	689, 690, 691, 692
NSP12	3	YDF	217, 218, 219
NSP12	3	KSA	500, 501, 502
NSP12	3	SGV	559, 560, 561
NSP12	3	KFY	593, 594, 595
NSP12	3	QVL	661, 662, 663
NSP12	3	GGT	678, 679, 680
NSP12	3	DSD	759, 760, 761
NSP12	3	LAI	862, 863, 864
NSP12	2	YY	237, 238
NSP12	2	YF	286, 287
NSP12	2	FN	313, 314
NSP12	2	LF	316, 317
NSP12	2	FN	415, 416
NSP12	2	FY	419, 420
NSP12	2	FF	440, 441
NSP12	2	DY	452, 453
NSP12	2	YN	458, 459
NSP12	2	NK	507, 508
NSP12	2	TQ	540, 541
NSP12	2	RT	555, 556
NSP12	2	ST	564, 565
NSP12	2	QK	573, 574
NSP12	2	GW	597, 598
NSP12	2	WG	616, 617
NSP12	2	CC	645, 646
NSP12	2	RL	654, 655
NSP12	2	NE	657, 658
NSP12	2	SG	682, 683
NSP12	2	VC	764, 765
NSP12	2	LY	786, 787
NSP12	2	QN	789, 790
NSP12	2	ER	857, 858
NSP12	2	YI	887, 888
NSP12	2	YF	920, 921
NSP12	2	YS	903, 904
NSP13	6	QLPAPR	404, 405, 406, 407, 408, 409
NSP13	3	LRC	14, 15, 16
NSP13	3	PYN	514, 515, 516
NSP13	2	LC	25, 26
NSP13	2	LG	65, 66
NSP13	2	PG	284, 285
NSP13	2	SK	288, 289
NSP13	2	AV	313, 314
NSP13	2	LC	317, 318
NSP13	2	DG	400, 401
NSP13	2	RC	443, 444
NSP13	2	EI	447, 448
NSP14	4	GNPK	333, 334, 335, 336
NSP14	4	FDCR	399, 400, 401, 402
NSP14	2	AS	270, 271
NSP14	2	CL	279, 280
NSP14	2	CF	285, 286
NSP14	2	CR	309, 310
NSP14	2	WN	385, 386
NSP14	2	GF	505, 506
NSP14	2	NL	518, 519
NSP15	3	HGL	247, 248, 249
NSP15	2	SR	197, 198
NSP16	6	QLCQYL	49, 50, 51, 52, 53, 54
NSP16	2	YK	15, 16
NSP16	2	NY	29, 30
NSP16	2	KY	46, 47
NSP16	2	GA	71, 72
NSP16	2	VL	84, 85
NSP16	2	FF	149, 150
NSP16	2	TE	172, 173
NSP16	2	WT	190, 191
NSP16	2	NY	227, 228
S	7	TGRLQSL	998, 999, 1000, 1001, 1002, 1003, 1004
S	6	QYGSFC	755, 756, 757, 758, 759, 760
S	3	VCG	524, 525, 526
S	3	PFI	896, 897, 898
S	3	FGA	970, 971, 972
S	3	DRL	983, 984, 985
S	2	CF	391, 392
S	2	NY	422, 423
S	2	AV	609, 610
S	2	CG	648, 649
S	2	IC	742, 743
S	2	AL	766, 767
S	2	FS	802, 803
S	2	PL	863, 864
S	2	RY	904, 905
S	2	NG	907, 908
S	2	NQ	919, 920
S	2	FN	927, 928
S	2	RL	995, 996
S	2	QL	965, 966
S	2	EA	988, 989
S	2	QQ	1010, 1011
S	2	CG	1043, 1044
S	2	WP	1212, 1213
E	2	IV	13, 14
E	2	LT	34, 35
M	4	NPET	113, 114, 115, 116
M	3	LQF	35, 36, 37
M	2	WN	20, 21
M	2	KL	50, 51
M	2	TL	61, 62
M	2	YF	95, 96
M	2	RT	105, 106
M	2	LL	119, 120
M	2	GN	202, 203
N	6	RWYFYY	107, 108, 109, 110, 111, 112
N	4	SWFT	51, 52, 53, 54
N	4	NFGD	285, 286, 287, 288
N	3	TQH	57, 58, 59
N	3	GYY	85, 86, 87
N	2	GT	114, 115
N	2	EG	174, 175
N	2	KR	261, 262
N	2	FG	274, 275
N	2	RG	277, 278

## Sheet: Based on sequence from PDB file
Protein_Name	Structure	Coverage	Size	Sequence	Sequence_Positions	Structure_Positions
NSP3	6w9c	PLpro Domain	3	GHY	1016, 1017, 1018	271, 272, 273
NSP3	6w9c	PLpro Domain	2	VD	756, 757	11, 12
NSP3	6w9c	PLpro Domain	2	NC	855, 856	110, 111
NSP3	6w9c	PLpro Domain	2	AR	884, 885	139, 140
NSP3	6w9c	PLpro Domain	2	CA	893, 894	148, 149
NSP3	6w9c	PLpro Domain	2	CK	934, 935	189, 190
NSP3	6w9c	PLpro Domain	2	CG	937, 938	192, 193
NSP3	6xaa	PLpro Domain	3	GHY	1016, 1017, 1018	271, 272, 273
NSP3	6xaa	PLpro Domain	2	VD	756, 757	11, 12
NSP3	6xaa	PLpro Domain	2	NC	855, 856	110, 111
NSP3	6xaa	PLpro Domain	2	AR	884, 885	139, 140
NSP3	6xaa	PLpro Domain	2	CA	893, 894	148, 149
NSP3	6xaa	PLpro Domain	2	CK	934, 935	189, 190
NSP3	6xaa	PLpro Domain	2	CG	937, 938	192, 193
NSP4	3vcb	NSP4 Mutant from mouse hepatitis virus A59	2	FL	420, 421	10, 11
NSP4	3vcb	NSP4 Mutant from mouse hepatitis virus A59	2	NK	423, 424	13, 14
NSP4	3vcb	NSP4 Mutant from mouse hepatitis virus A59	2	KY	450, 451	38, 39
NSP4	3vcb	NSP4 Mutant from mouse hepatitis virus A59	2	SY	462, 463	50, 51
NSP4	3vcb	NSP4 Mutant from mouse hepatitis virus A59	2	AC	467, 468	55, 56
NSP4	3vcb	NSP4 Mutant from mouse hepatitis virus A59	2	PP	489, 490	78, 79
NSP4	model_01	NSP4 Model	2	FL	420, 421	420, 421
NSP4	model_01	NSP4 Model	2	NK	423, 424	423, 424
NSP4	model_01	NSP4 Model	2	KY	450, 451	450, 451
NSP4	model_01	NSP4 Model	2	SY	462, 463	462, 463
NSP4	model_01	NSP4 Model	2	AC	467, 468	467, 468
NSP4	model_01	NSP4 Model	2	PP	489, 490	489, 490
NSP5	6yb7	3CLpro Domain	4	CPRH	38, 39, 40, 41	38, 39, 40, 41
NSP5	6yb7	3CLpro Domain	4	GSFL	138, 139, 140, 141	138, 139, 140, 141
NSP5	6yb7	3CLpro Domain	3	LNG	27, 28, 29	27, 28, 29
NSP5	6yb7	3CLpro Domain	2	SG	10, 11	10, 11
NSP5	6yb7	3CLpro Domain	2	WL	31, 32	31, 32
NSP5	6yb7	3CLpro Domain	2	GS	146, 147	146, 147
NSP5	6yb7	3CLpro Domain	2	HH	163, 164	163, 164
NSP5	6yb7	3CLpro Domain	2	YG	182, 183	182, 183
NSP5	6yb7	3CLpro Domain	2	DE	289, 290	289, 290
NSP5	6yb7	3CLpro Domain	2	DV	295, 296	295, 296
NSP7	6xip	NSP7 in Complex with NSP8 C-Terminal	2	HN	36, 37	36, 37
NSP7	7bv1	NSP7 in Complex with NSP8 and NSP12 apo	2	HN	36, 37	36, 37
NSP7	6xez	NSP7 in Complex with NSP8, NSP12, and NSP13	2	HN	36, 37	36, 37
NSP8	6xip	NSP8 C-Terminal in Complex with NSP7	2	PL	116, 117	116, 117
NSP8	7bv1	NSP8 in Complex with NSP7 and NSP12 apo	2	PL	116, 117	116, 117
NSP8	6xez	NSP8 in Complex with NSP7, NSP12, and NSP13	2	PL	116, 117	116, 117
NSP9	6wxd	NSP9 RNA Replicase	4	VRLQ	110, 111, 112, 113	110, 111, 112, 113
NSP9	6wxd	NSP9 RNA Replicase	3	NNE	1, 2, 3	1, 2, 3
NSP9	6wxd	NSP9 RNA Replicase	3	ELE	68, 69, 70	68, 69, 70
NSP9	6wxd	NSP9 RNA Replicase	3	LYF	88, 89, 90	88, 89, 90
NSP9	6wxd	NSP9 RNA Replicase	2	RG	99, 100	99, 100
NSP10	5c8s	NSP10 in Complex with NSP14 from SARS-CoV	4	GGAS	69, 70, 71, 72	69, 70, 71, 72
NSP10	5c8s	NSP10 in Complex with NSP14 from SARS-CoV	2	LS	14, 15	14, 15
NSP10	6w4h	NSP10 in Complex with NSP16	4	GGAS	69, 70, 71, 72	4322, 4323, 4324, 4325
NSP12	7bv1	NSP12 in Complex with NSP7 and NSP8 apo	5	PKCDR	620, 621, 622, 623, 624	620, 621, 622, 623, 624
NSP12	7bv1	NSP12 in Complex with NSP7 and NSP8 apo	5	EFCSQ	811, 812, 813, 814, 815	811, 812, 813, 814, 815
NSP12	7bv1	NSP12 in Complex with NSP7 and NSP8 apo	4	DNQD	208, 209, 210, 211	208, 209, 210, 211
NSP12	7bv1	NSP12 in Complex with NSP7 and NSP8 apo	4	YANS	689, 690, 691, 692	689, 690, 691, 692
NSP12	7bv1	NSP12 in Complex with NSP7 and NSP8 apo	3	YDF	217, 218, 219	217, 218, 219
NSP12	7bv1	NSP12 in Complex with NSP7 and NSP8 apo	3	KSA	500, 501, 502	500, 501, 502
NSP12	7bv1	NSP12 in Complex with NSP7 and NSP8 apo	3	GVS	559, 560, 561	559, 560, 561
NSP12	7bv1	NSP12 in Complex with NSP7 and NSP8 apo	3	KFY	593, 594, 595	593, 594, 595
NSP12	7bv1	NSP12 in Complex with NSP7 and NSP8 apo	3	QVL	661, 662, 663	661, 662, 663
NSP12	7bv1	NSP12 in Complex with NSP7 and NSP8 apo	3	GGT	678, 679, 680	678, 679, 680
NSP12	7bv1	NSP12 in Complex with NSP7 and NSP8 apo	3	SDD	759, 760, 761	759, 760, 761
NSP12	7bv1	NSP12 in Complex with NSP7 and NSP8 apo	3	LAI	862, 863, 864	862, 863, 864
NSP12	7bv1	NSP12 in Complex with NSP7 and NSP8 apo	2	YY	237, 238	237, 238
NSP12	7bv1	NSP12 in Complex with NSP7 and NSP8 apo	2	YF	286, 287	286, 287
NSP12	7bv1	NSP12 in Complex with NSP7 and NSP8 apo	2	FN	313, 314	313, 314
NSP12	7bv1	NSP12 in Complex with NSP7 and NSP8 apo	2	LF	316, 317	316, 317
NSP12	7bv1	NSP12 in Complex with NSP7 and NSP8 apo	2	FN	415, 416	415, 416
NSP12	7bv1	NSP12 in Complex with NSP7 and NSP8 apo	2	FY	419, 420	419, 420
NSP12	7bv1	NSP12 in Complex with NSP7 and NSP8 apo	2	FF	440, 441	440, 441
NSP12	7bv1	NSP12 in Complex with NSP7 and NSP8 apo	2	DY	452, 453	452, 453
NSP12	7bv1	NSP12 in Complex with NSP7 and NSP8 apo	2	YN	458, 459	458, 459
NSP12	7bv1	NSP12 in Complex with NSP7 and NSP8 apo	2	NK	507, 508	507, 508
NSP12	7bv1	NSP12 in Complex with NSP7 and NSP8 apo	2	TQ	540, 541	540, 541
NSP12	7bv1	NSP12 in Complex with NSP7 and NSP8 apo	2	RT	555, 556	555, 556
NSP12	7bv1	NSP12 in Complex with NSP7 and NSP8 apo	2	ST	564, 565	564, 565
NSP12	7bv1	NSP12 in Complex with NSP7 and NSP8 apo	2	QK	573, 574	573, 574
NSP12	7bv1	NSP12 in Complex with NSP7 and NSP8 apo	2	GW	597, 598	597, 598
NSP12	7bv1	NSP12 in Complex with NSP7 and NSP8 apo	2	GW	616, 617	616, 617
NSP12	7bv1	NSP12 in Complex with NSP7 and NSP8 apo	2	CC	645, 646	645, 646
NSP12	7bv1	NSP12 in Complex with NSP7 and NSP8 apo	2	RL	654, 655	654, 655
NSP12	7bv1	NSP12 in Complex with NSP7 and NSP8 apo	2	NE	657, 658	657, 658
NSP12	7bv1	NSP12 in Complex with NSP7 and NSP8 apo	2	SG	682, 683	682, 683
NSP12	7bv1	NSP12 in Complex with NSP7 and NSP8 apo	2	VC	764, 765	764, 765
NSP12	7bv1	NSP12 in Complex with NSP7 and NSP8 apo	2	LY	786, 787	786, 787
NSP12	7bv1	NSP12 in Complex with NSP7 and NSP8 apo	2	QN	789, 790	789, 790
NSP12	7bv1	NSP12 in Complex with NSP7 and NSP8 apo	2	ER	857, 858	857, 858
NSP12	7bv1	NSP12 in Complex with NSP7 and NSP8 apo	2	YI	887, 888	887, 888
NSP12	6xez	NSP12 in Complex with NSP7, NSP8, and NSP13	5	PKCDR	620, 621, 622, 623, 624	620, 621, 622, 623, 624
NSP12	6xez	NSP12 in Complex with NSP7, NSP8, and NSP13	5	EFCSQ	811, 812, 813, 814, 815	811, 812, 813, 814, 815
NSP12	6xez	NSP12 in Complex with NSP7, NSP8, and NSP13	4	DNQD	208, 209, 210, 211	208, 209, 210, 211
NSP12	6xez	NSP12 in Complex with NSP7, NSP8, and NSP13	4	YANS	689, 690, 691, 692	689, 690, 691, 692
NSP12	6xez	NSP12 in Complex with NSP7, NSP8, and NSP13	3	YDF	217, 218, 219	217, 218, 219
NSP12	6xez	NSP12 in Complex with NSP7, NSP8, and NSP13	3	KSA	500, 501, 502	500, 501, 502
NSP12	6xez	NSP12 in Complex with NSP7, NSP8, and NSP13	3	GVS	559, 560, 561	559, 560, 561
NSP12	6xez	NSP12 in Complex with NSP7, NSP8, and NSP13	3	KFY	593, 594, 595	593, 594, 595
NSP12	6xez	NSP12 in Complex with NSP7, NSP8, and NSP13	3	QVL	661, 662, 663	661, 662, 663
NSP12	6xez	NSP12 in Complex with NSP7, NSP8, and NSP13	3	GGT	678, 679, 680	678, 679, 680
NSP12	6xez	NSP12 in Complex with NSP7, NSP8, and NSP13	3	SDD	759, 760, 761	759, 760, 761
NSP12	6xez	NSP12 in Complex with NSP7, NSP8, and NSP13	3	LAI	862, 863, 864	862, 863, 864
NSP12	6xez	NSP12 in Complex with NSP7, NSP8, and NSP13	2	YY	237, 238	237, 238
NSP12	6xez	NSP12 in Complex with NSP7, NSP8, and NSP13	2	YF	286, 287	286, 287
NSP12	6xez	NSP12 in Complex with NSP7, NSP8, and NSP13	2	FN	313, 314	313, 314
NSP12	6xez	NSP12 in Complex with NSP7, NSP8, and NSP13	2	LF	316, 317	316, 317
NSP12	6xez	NSP12 in Complex with NSP7, NSP8, and NSP13	2	FN	415, 416	415, 416
NSP12	6xez	NSP12 in Complex with NSP7, NSP8, and NSP13	2	FY	419, 420	419, 420
NSP12	6xez	NSP12 in Complex with NSP7, NSP8, and NSP13	2	FF	440, 441	440, 441
NSP12	6xez	NSP12 in Complex with NSP7, NSP8, and NSP13	2	DY	452, 453	452, 453
NSP12	6xez	NSP12 in Complex with NSP7, NSP8, and NSP13	2	YN	458, 459	458, 459
NSP12	6xez	NSP12 in Complex with NSP7, NSP8, and NSP13	2	NK	507, 508	507, 508
NSP12	6xez	NSP12 in Complex with NSP7, NSP8, and NSP13	2	TQ	540, 541	540, 541
NSP12	6xez	NSP12 in Complex with NSP7, NSP8, and NSP13	2	RT	555, 556	555, 556
NSP12	6xez	NSP12 in Complex with NSP7, NSP8, and NSP13	2	ST	564, 565	564, 565
NSP12	6xez	NSP12 in Complex with NSP7, NSP8, and NSP13	2	QK	573, 574	573, 574
NSP12	6xez	NSP12 in Complex with NSP7, NSP8, and NSP13	2	GW	597, 598	597, 598
NSP12	6xez	NSP12 in Complex with NSP7, NSP8, and NSP13	2	GW	616, 617	616, 617
NSP12	6xez	NSP12 in Complex with NSP7, NSP8, and NSP13	2	CC	645, 646	645, 646
NSP12	6xez	NSP12 in Complex with NSP7, NSP8, and NSP13	2	RL	654, 655	654, 655
NSP12	6xez	NSP12 in Complex with NSP7, NSP8, and NSP13	2	NE	657, 658	657, 658
NSP12	6xez	NSP12 in Complex with NSP7, NSP8, and NSP13	2	SG	682, 683	682, 683
NSP12	6xez	NSP12 in Complex with NSP7, NSP8, and NSP13	2	VC	764, 765	764, 765
NSP12	6xez	NSP12 in Complex with NSP7, NSP8, and NSP13	2	LY	786, 787	786, 787
NSP12	6xez	NSP12 in Complex with NSP7, NSP8, and NSP13	2	QN	789, 790	789, 790
NSP12	6xez	NSP12 in Complex with NSP7, NSP8, and NSP13	2	ER	857, 858	857, 858
NSP12	6xez	NSP12 in Complex with NSP7, NSP8, and NSP13	2	YI	887, 888	887, 888
NSP12	6xez	NSP12 in Complex with NSP7, NSP8, and NSP13	2	YS	903, 904	903, 904
NSP12	6xez	NSP12 in Complex with NSP7, NSP8, and NSP13	2	FY	920, 921	920, 921
NSP13	6zsl	NSP13 Helicase	6	QLPAPR	404, 405, 406, 407, 408, 409	404, 405, 406, 407, 408, 409
NSP13	6zsl	NSP13 Helicase	3	LRC	14, 15, 16	14, 15, 16
NSP13	6zsl	NSP13 Helicase	3	PYN	514, 515, 516	514, 515, 516
NSP13	6zsl	NSP13 Helicase	2	LC	25, 26	25, 26
NSP13	6zsl	NSP13 Helicase	2	LG	65, 66	65, 66
NSP13	6zsl	NSP13 Helicase	2	PG	284, 285	284, 285
NSP13	6zsl	NSP13 Helicase	2	KS	288, 289	288, 289
NSP13	6zsl	NSP13 Helicase	2	AV	313, 314	313, 314
NSP13	6zsl	NSP13 Helicase	2	LC	317, 318	317, 318
NSP13	6zsl	NSP13 Helicase	2	GD	400, 401	400, 401
NSP13	6zsl	NSP13 Helicase	2	RC	443, 444	443, 444
NSP13	6zsl	NSP13 Helicase	2	EI	447, 448	447, 448
NSP13	6xez	NSP13 in Complex with NSP7, NSP8, and NSP12	6	QLPAPR	404, 405, 406, 407, 408, 409	404, 405, 406, 407, 408, 409
NSP13	6xez	NSP13 in Complex with NSP7, NSP8, and NSP12	3	LRC	14, 15, 16	14, 15, 16
NSP13	6xez	NSP13 in Complex with NSP7, NSP8, and NSP12	3	PYN	514, 515, 516	514, 515, 516
NSP13	6xez	NSP13 in Complex with NSP7, NSP8, and NSP12	2	LC	25, 26	25, 26
NSP13	6xez	NSP13 in Complex with NSP7, NSP8, and NSP12	2	LG	65, 66	65, 66
NSP13	6xez	NSP13 in Complex with NSP7, NSP8, and NSP12	2	PG	284, 285	284, 285
NSP13	6xez	NSP13 in Complex with NSP7, NSP8, and NSP12	2	KS	288, 289	288, 289
NSP13	6xez	NSP13 in Complex with NSP7, NSP8, and NSP12	2	AV	313, 314	313, 314
NSP13	6xez	NSP13 in Complex with NSP7, NSP8, and NSP12	2	LC	317, 318	317, 318
NSP13	6xez	NSP13 in Complex with NSP7, NSP8, and NSP12	2	GD	400, 401	400, 401
NSP13	6xez	NSP13 in Complex with NSP7, NSP8, and NSP12	2	RC	443, 444	443, 444
NSP13	6xez	NSP13 in Complex with NSP7, NSP8, and NSP12	2	EI	447, 448	447, 448
NSP14	5c8s	NSP14 in Complex with NSP10 from SARS-CoV	4	GNPK	333, 334, 335, 336	333, 334, 335, 336
NSP14	5c8s	NSP14 in Complex with NSP10 from SARS-CoV	4	CRFD	399, 400, 401, 402	399, 400, 401, 402
NSP14	5c8s	NSP14 in Complex with NSP10 from SARS-CoV	2	AS	270, 271	270, 271
NSP14	5c8s	NSP14 in Complex with NSP10 from SARS-CoV	2	CL	279, 280	279, 280
NSP14	5c8s	NSP14 in Complex with NSP10 from SARS-CoV	2	CF	285, 286	285, 286
NSP14	5c8s	NSP14 in Complex with NSP10 from SARS-CoV	2	CR	309, 310	309, 310
NSP14	5c8s	NSP14 in Complex with NSP10 from SARS-CoV	2	WN	385, 386	385, 386
NSP14	5c8s	NSP14 in Complex with NSP10 from SARS-CoV	2	GF	505, 506	505, 506
NSP14	5c8s	NSP14 in Complex with NSP10 from SARS-CoV	2	NL	518, 519	518, 519
NSP15	6wlc	NSP15 Endoribonuclease	3	GLH	247, 248, 249	248, 249, 250
NSP15	6wlc	NSP15 Endoribonuclease	2	SR	197, 198	198, 199
NSP16	6w4h	NSP16 in Complex with NSP10	6	QLCQYL	49, 50, 51, 52, 53, 54	6847, 6848, 6849, 6850, 6851, 6852
NSP16	6w4h	NSP16 in Complex with NSP10	2	YK	15, 16	6813, 6814
NSP16	6w4h	NSP16 in Complex with NSP10	2	NY	29, 30	6827, 6828
NSP16	6w4h	NSP16 in Complex with NSP10	2	KY	46, 47	6844, 6845
NSP16	6w4h	NSP16 in Complex with NSP10	2	GA	71, 72	6869, 6870
NSP16	6w4h	NSP16 in Complex with NSP10	2	VL	84, 85	6882, 6883
NSP16	6w4h	NSP16 in Complex with NSP10	2	FF	149, 150	6947, 6948
NSP16	6w4h	NSP16 in Complex with NSP10	2	TE	172, 173	6970, 6971
NSP16	6w4h	NSP16 in Complex with NSP10	2	WT	190, 191	6988, 6989
NSP16	6w4h	NSP16 in Complex with NSP10	2	NY	227, 228	7025, 7026
S	6m1v	Post Fusion Core of S2 Subunit	2	NQ	919, 920	919, 920
S	6m1v	Post Fusion Core of S2 Subunit	2	FN	927, 928	927, 928
S	6m1v	Post Fusion Core of S2 Subunit	2	QL	965, 966	965, 966
S	6vsb	Prefusion Spike Glycoprotein	7	TGRLQSL	998, 999, 1000, 1001, 1002, 1003, 1004	998, 999, 1000, 1001, 1002, 1003, 1004
S	6vsb	Prefusion Spike Glycoprotein	6	QYGSFC	755, 756, 757, 758, 759, 760	755, 756, 757, 758, 759, 760
S	6vsb	Prefusion Spike Glycoprotein	3	VCG	524, 525, 526	524, 525, 526
S	6vsb	Prefusion Spike Glycoprotein	3	IPF	896, 897, 898	896, 897, 898
S	6vsb	Prefusion Spike Glycoprotein	3	FGA	970, 971, 972	970, 971, 972
S	6vsb	Prefusion Spike Glycoprotein	3	RLD	983, 984, 985	983, 984, 985
S	6vsb	Prefusion Spike Glycoprotein	2	CF	391, 392	391, 392
S	6vsb	Prefusion Spike Glycoprotein	2	NY	422, 423	422, 423
S	6vsb	Prefusion Spike Glycoprotein	2	AV	609, 610	609, 610
S	6vsb	Prefusion Spike Glycoprotein	2	GC	648, 649	648, 649
S	6vsb	Prefusion Spike Glycoprotein	2	IC	742, 743	742, 743
S	6vsb	Prefusion Spike Glycoprotein	2	AL	766, 767	766, 767
S	6vsb	Prefusion Spike Glycoprotein	2	FS	802, 803	802, 803
S	6vsb	Prefusion Spike Glycoprotein	2	PL	863, 864	863, 864
S	6vsb	Prefusion Spike Glycoprotein	2	YR	904, 905	904, 905
S	6vsb	Prefusion Spike Glycoprotein	2	NG	907, 908	907, 908
S	6vsb	Prefusion Spike Glycoprotein	2	NQ	919, 920	919, 920
S	6vsb	Prefusion Spike Glycoprotein	2	FN	927, 928	927, 928
S	6vsb	Prefusion Spike Glycoprotein	2	QL	965, 966	965, 966
S	6vsb	Prefusion Spike Glycoprotein	2	EA	988, 989	988, 989
S	6vsb	Prefusion Spike Glycoprotein	2	RL	995, 996	995, 996
S	6vsb	Prefusion Spike Glycoprotein	2	QQ	1010, 1011	1010, 1011
S	6vsb	Prefusion Spike Glycoprotein	2	CG	1043, 1044	1043, 1044
S	6vxx	Spike Glycoprotein Closed State	7	TGRLQSL	998, 999, 1000, 1001, 1002, 1003, 1004	998, 999, 1000, 1001, 1002, 1003, 1004
S	6vxx	Spike Glycoprotein Closed State	6	QYGSFC	755, 756, 757, 758, 759, 760	755, 756, 757, 758, 759, 760
S	6vxx	Spike Glycoprotein Closed State	3	VCG	524, 525, 526	524, 525, 526
S	6vxx	Spike Glycoprotein Closed State	3	IPF	896, 897, 898	896, 897, 898
S	6vxx	Spike Glycoprotein Closed State	3	FGA	970, 971, 972	970, 971, 972
S	6vxx	Spike Glycoprotein Closed State	3	RLD	983, 984, 985	983, 984, 985
S	6vxx	Spike Glycoprotein Closed State	2	CF	391, 392	391, 392
S	6vxx	Spike Glycoprotein Closed State	2	NY	422, 423	422, 423
S	6vxx	Spike Glycoprotein Closed State	2	AV	609, 610	609, 610
S	6vxx	Spike Glycoprotein Closed State	2	GC	648, 649	648, 649
S	6vxx	Spike Glycoprotein Closed State	2	IC	742, 743	742, 743
S	6vxx	Spike Glycoprotein Closed State	2	AL	766, 767	766, 767
S	6vxx	Spike Glycoprotein Closed State	2	FS	802, 803	802, 803
S	6vxx	Spike Glycoprotein Closed State	2	PL	863, 864	863, 864
S	6vxx	Spike Glycoprotein Closed State	2	NG	907, 908	907, 908
S	6vxx	Spike Glycoprotein Closed State	2	YR	904, 905	904, 905
S	6vxx	Spike Glycoprotein Closed State	2	NQ	919, 920	919, 920
S	6vxx	Spike Glycoprotein Closed State	2	FN	927, 928	927, 928
S	6vxx	Spike Glycoprotein Closed State	2	QL	965, 966	965, 966
S	6vxx	Spike Glycoprotein Closed State	2	EA	988, 989	988, 989
S	6vxx	Spike Glycoprotein Closed State	2	RL	995, 996	995, 996
S	6vxx	Spike Glycoprotein Closed State	2	QQ	1010, 1011	1010, 1011
S	6vxx	Spike Glycoprotein Closed State	2	CG	1043, 1044	1043, 1044
S	6m0j	Spike Glycoprotein Receptor Binding Domain	3	VCG	524, 525, 526	524, 525, 526
S	6m0j	Spike Glycoprotein Receptor Binding Domain	2	CF	391, 392	391, 392
S	6m0j	Spike Glycoprotein Receptor Binding Domain	2	NY	422, 423	422, 423
S	6vsb_1_1_1	Spike Glycoprotein Model	7	TGRLQSL	998, 999, 1000, 1001, 1002, 1003, 1004	998, 999, 1000, 1001, 1002, 1003, 1004
S	6vsb_1_1_1	Spike Glycoprotein Model	6	QYGSFC	755, 756, 757, 758, 759, 760	755, 756, 757, 758, 759, 760
S	6vsb_1_1_1	Spike Glycoprotein Model	3	VCG	524, 525, 526	524, 525, 526
S	6vsb_1_1_1	Spike Glycoprotein Model	3	IPF	896, 897, 898	896, 897, 898
S	6vsb_1_1_1	Spike Glycoprotein Model	3	FGA	970, 971, 972	970, 971, 972
S	6vsb_1_1_1	Spike Glycoprotein Model	3	RLD	983, 984, 985	983, 984, 985
S	6vsb_1_1_1	Spike Glycoprotein Model	2	CF	391, 392	391, 392
S	6vsb_1_1_1	Spike Glycoprotein Model	2	NY	422, 423	422, 423
S	6vsb_1_1_1	Spike Glycoprotein Model	2	AV	609, 610	609, 610
S	6vsb_1_1_1	Spike Glycoprotein Model	2	GC	648, 649	648, 649
S	6vsb_1_1_1	Spike Glycoprotein Model	2	IC	742, 743	742, 743
S	6vsb_1_1_1	Spike Glycoprotein Model	2	AL	766, 767	766, 767
S	6vsb_1_1_1	Spike Glycoprotein Model	2	FS	802, 803	802, 803
S	6vsb_1_1_1	Spike Glycoprotein Model	2	PL	863, 864	863, 864
S	6vsb_1_1_1	Spike Glycoprotein Model	2	YR	904, 905	904, 905
S	6vsb_1_1_1	Spike Glycoprotein Model	2	NG	907, 908	907, 908
S	6vsb_1_1_1	Spike Glycoprotein Model	2	NQ	919, 920	919, 920
S	6vsb_1_1_1	Spike Glycoprotein Model	2	FN	927, 928	927, 928
S	6vsb_1_1_1	Spike Glycoprotein Model	2	QL	965, 966	965, 966
S	6vsb_1_1_1	Spike Glycoprotein Model	2	EA	988, 989	988, 989
S	6vsb_1_1_1	Spike Glycoprotein Model	2	RL	995, 996	995, 996
S	6vsb_1_1_1	Spike Glycoprotein Model	2	QQ	1010, 1011	1010, 1011
S	6vsb_1_1_1	Spike Glycoprotein Model	2	CG	1043, 1044	1043, 1044
S	6vsb_1_1_1	Spike Glycoprotein Model	2	WP	1212, 1213	1212, 1213
E	5x29	Envelope Protein from SARS-CoV	2	IV	13, 14	13, 14
E	5x29	Envelope Protein from SARS-CoV	2	LT	34, 35	34, 35
N	6vyo	RNA Binding Domain	6	RWYFYY	107, 108, 109, 110, 111, 112	107, 108, 109, 110, 111, 112
N	6vyo	RNA Binding Domain	4	SWFT	51, 52, 53, 54	51, 52, 53, 54
N	6vyo	RNA Binding Domain	3	TQH	57, 58, 59	57, 58, 59
N	6vyo	RNA Binding Domain	3	GYY	85, 86, 87	85, 86, 87
N	6vyo	RNA Binding Domain	2	GT	114, 115	114, 115
N	6zco	Dimerization Domain	4	NFGD	285, 286, 287, 288	285, 286, 287, 288
N	6zco	Dimerization Domain	2	KR	261, 262	261, 262
N	6zco	Dimerization Domain	2	FG	274, 275	274, 275
N	6zco	Dimerization Domain	2	RG	277, 278	277, 278
