# Supplementary material for: Identification of evolutionarily stable functional and immunogenic sites across the SARS-CoV-2 proteome and greater coronavirus family
Source: Bioinformatics. 2021 May 27;37(22):4033–40. doi: 10.1093/bioinformatics/btab406 (PMC8243408; doi:10.1093/bioinformatics/btab406)
Supplement: btab406_Supplementary_Data [file btab406_supplementary_data.zip › Dataset S6. Structural Epitopes with 5A Proximity Cutoff.xlsx]

## Sheet: Summary
Protein_Name	Structure	Coverage	Size	Sequence	Sequence_Positions	Structure_Positions
NSP3	6w9c	PLpro Domain	15	WSWNCALDSGGHYGD	838, 848, 851, 855, 856, 859, 863, 909, 990, 1011, 1016, 1017, 1018, 1032, 1047	93, 103, 106, 110, 111, 114, 118, 164, 245, 266, 271, 272, 273, 287, 302
NSP3	6w9c	PLpro Domain	6	CKCGCC	934, 935, 937, 938, 969, 971	189, 190, 192, 193, 224, 226
NSP3	6w9c	PL2pro Domain	4	VDYF	756, 757, 817, 824	11, 12, 72, 79
NSP3	6w9c	PL2pro Domain	4	QARE	866, 884, 885, 888	121, 139, 140, 143
NSP3	6w9c	PL2pro Domain	2	YG	780, 783	35, 38
NSP3	6w9c	PL2pro Domain	2	FL	872, 877	127, 132
NSP3	6w9c	PL2pro Domain	2	LF	998, 1003	253, 258
NSP3	6xaa	PLpro Domain	15	WSWNCALDSGGHYGD	838, 848, 851, 855, 856, 859, 863, 909, 990, 1011, 1016, 1017, 1018, 1032, 1047	93, 103, 106, 110, 111, 114, 118, 164, 245, 266, 271, 272, 273, 287, 302
NSP3	6xaa	PLpro Domain	6	CKCGCC	934, 935, 937, 938, 969, 971	189, 190, 192, 193, 224, 226
NSP3	6xaa	PLpro Domain	4	VDYF	756, 757, 817, 824	11, 12, 72, 79
NSP3	6xaa	PLpro Domain	4	QARE	866, 884, 885, 888	121, 139, 140, 143
NSP3	6xaa	PLpro Domain	3	YGS	780, 783, 830	35, 38, 85
NSP3	6xaa	PLpro Domain	2	FL	872, 877	127, 132
NSP3	6xaa	PLpro Domain	2	QY	982, 1055	237, 310
NSP3	6xaa	PLpro Domain	2	LF	998, 1003	253, 258
NSP4	3vcb	NSP4 Mutant from mouse hepatitis virus A59	6	KYSYPP	450, 451, 462, 463, 489, 490	38, 39, 50, 51, 78, 79
NSP4	3vcb	NSP4 Mutant from mouse hepatitis virus A59	5	FLNKD	420, 421, 423, 424, 484	10, 11, 13, 14, 73
NSP4	3vcb	NSP4 Mutant from mouse hepatitis virus A59	3	FAC	412, 416, 468	2, 6, 56
NSP4	model_01	NSP4 Model	6	FLNKYD	420, 421, 423, 424, 427, 484	420, 421, 423, 424, 427, 484
NSP4	model_01	NSP4 Model	6	KYSYPP	450, 451, 462, 463, 489, 490	450, 451, 462, 463, 489, 490
NSP4	model_01	NSP4 Model	3	FAC	412, 416, 468	412, 416, 468
NSP5	6yb7	3CLpro Domain	15	LHCYGSFLSYHHHYG	27, 41, 44, 118, 138, 139, 140, 141, 147, 161, 163, 164, 172, 182, 183	27, 41, 44, 118, 138, 139, 140, 141, 147, 161, 163, 164, 172, 182, 183
NSP5	6yb7	3CLpro Domain	11	GGCNNLDETDQ	2, 109, 128, 203, 214, 287, 289, 290, 292, 295, 299	2, 109, 128, 203, 214, 287, 289, 290, 292, 295, 299
NSP5	6yb7	3CLpro Domain	5	SGECL	10, 11, 14, 16, 115	10, 11, 14, 16, 115
NSP5	6yb7	3CLpro Domain	3	RYD	40, 54, 187	40, 54, 187
NSP5	6yb7	3CLpro Domain	2	CF	22, 66	22, 66
NSP5	6yb7	3CLpro Domain	2	FV	66, 77	66, 77
NSP7	6xip	NSP7 in Complex with NSP8 C-Terminal	2	HN	36, 37	36, 37
NSP7	7bv1	NSP7 in Complex with NSP8 and NSP12 apo	2	HN	36, 37	36, 37
NSP7	6xez	NSP7 in Complex with NSP8, NSP12, and NSP13	2	HN	36, 37	36, 37
NSP8	6xip	NSP8 C-Terminal in Complex with NSP7	3	PLY	116, 117, 149	116, 117, 149
NSP8	6xip	NSP8 C-Terminal in Complex with NSP7	2	DK	78, 82	78, 82
NSP8	6xip	NSP8 C-Terminal in Complex with NSP7	2	YS	149, 151	149, 151
NSP8	7bv1	NSP8 in Complex with NSP7 and NSP12 apo	3	LYS	128, 149, 151	128, 149, 151
NSP8	7bv1	NSP8 in Complex with NSP7 and NSP12 apo	2	DK	78, 82	78, 82
NSP8	7bv1	NSP8 in Complex with NSP7 and NSP12 apo	2	PL	116, 117	116, 117
NSP8	6xez	NSP8 in Complex with NSP7, NSP12, and NSP13	3	YAL	22, 25, 38	22, 25, 38
NSP8	6xez	NSP8 in Complex with NSP7, NSP12, and NSP13	3	KMA	58, 62, 66	58, 62, 66
NSP8	6xez	NSP8 in Complex with NSP7, NSP12, and NSP13	3	LYS	128, 149, 151	128, 149, 151
NSP8	6xez	NSP8 in Complex with NSP7, NSP12, and NSP13	2	DK	78, 82	78, 82
NSP8	6xez	NSP8 in Complex with NSP7, NSP12, and NSP13	2	PL	116, 117	116, 117
NSP9	6wxd	NSP9 RNA Replicase	9	ELEPLFGRG	68, 69, 70, 72, 88, 90, 93, 99, 100	68, 69, 70, 72, 88, 90, 93, 99, 100
NSP9	6wxd	NSP9 RNA Replicase	4	VRLQ	110, 111, 112, 113	110, 111, 112, 113
NSP9	6wxd	NSP9 RNA Replicase	3	NNE	1, 2, 3	1, 2, 3
NSP10	5c8s	NSP10 in Complex with NSP14 from SARS-CoV	15	LSCFANGGASCRHGC	14, 15, 17, 19, 23, 40, 69, 70, 71, 72, 74, 78, 83, 88, 90	14, 15, 17, 19, 23, 40, 69, 70, 71, 72, 74, 78, 83, 88, 90
NSP10	5c8s	NSP10 in Complex with NSP14 from SARS-CoV	5	GGQPW	50, 52, 65, 100, 123	50, 52, 65, 100, 123
NSP10	5c8s	NSP10 in Complex with NSP14 from SARS-CoV	3	CCC	117, 120, 128	117, 120, 128
NSP10	6w4h	NSP10 in Complex with NSP16	10	NGGASCRHGC	40, 69, 70, 71, 72, 74, 78, 83, 88, 90	4293, 4322, 4323, 4324, 4325, 4327, 4331, 4336, 4341, 4343
NSP10	6w4h	NSP10 in Complex with NSP16	3	CCC	117, 120, 128	4370, 4373, 4381
NSP10	6w4h	NSP10 in Complex with NSP16	2	QW	65, 123	4318, 4376
NSP12	7bv1	NSP12 in Complex with NSP7 and NSP8 apo	99	FDYYNTYYGCKSANKGAYTTQNKKRRTGVSSTTRQKKKFYGWLGWPKCDRNRHCCRLNEQVLEKGTSGTYANSFIQNFSDDVFLYQNKWEGEFCSQTIY	134, 452, 456, 458, 459, 462, 479, 483, 485, 487, 500, 501, 502, 507, 508, 510, 512, 516, 531, 540, 541, 543, 545, 551, 553, 555, 556, 559, 560, 561, 564, 565, 567, 569, 573, 574, 577, 593, 594, 595, 597, 598, 602, 616, 617, 620, 621, 622, 623, 624, 628, 631, 642, 645, 646, 654, 655, 657, 658, 661, 662, 663, 665, 676, 679, 680, 682, 683, 687, 689, 690, 691, 692, 694, 696, 698, 703, 753, 759, 760,…	134, 452, 456, 458, 459, 462, 479, 483, 485, 487, 500, 501, 502, 507, 508, 510, 512, 516, 531, 540, 541, 543, 545, 551, 553, 555, 556, 559, 560, 561, 564, 565, 567, 569, 573, 574, 577, 593, 594, 595, 597, 598, 602, 616, 617, 620, 621, 622, 623, 624, 628, 631, 642, 645, 646, 654, 655, 657, 658, 661, 662, 663, 665, 676, 679, 680, 682, 683, 687, 689, 690, 691, 692, 694, 696, 698, 703, 753, 759, 760,…
NSP12	7bv1	NSP12 in Complex with NSP7 and NSP8 apo	13	FNYFFFERLAYIL	415, 416, 420, 440, 441, 843, 857, 858, 862, 863, 887, 888, 891	415, 416, 420, 440, 441, 843, 857, 858, 862, 863, 887, 888, 891
NSP12	7bv1	NSP12 in Complex with NSP7 and NSP8 apo	11	LTDTDNDYDFD	119, 123, 126, 206, 208, 209, 211, 217, 218, 219, 221	119, 123, 126, 206, 208, 209, 211, 217, 218, 219, 221
NSP12	7bv1	NSP12 in Complex with NSP7 and NSP8 apo	5	YCCHF	294, 301, 306, 309, 313	294, 301, 306, 309, 313
NSP12	7bv1	NSP12 in Complex with NSP7 and NSP8 apo	4	YYFL	238, 286, 287, 316	238, 286, 287, 316
NSP12	7bv1	NSP12 in Complex with NSP7 and NSP8 apo	3	GGN	327, 345, 356	327, 345, 356
NSP12	7bv1	NSP12 in Complex with NSP7 and NSP8 apo	2	PD	243, 465	243, 465
NSP12	7bv1	NSP12 in Complex with NSP7 and NSP8 apo	2	DR	390, 392	390, 392
NSP12	7bv1	NSP12 in Complex with NSP7 and NSP8 apo	2	YY	728, 732	728, 732
NSP12	7bv1	NSP12 in Complex with NSP7 and NSP8 apo	2	YF	867, 881	867, 881
NSP12	6xez	NSP12 in Complex with NSP7, NSP8, and NSP13	113	FPFNYFFDYYYNDYYGKSANKGAYTTQNKKRRTGVSSTTRQKKKFYGWLGWPKCDRNRRLNEQVLEKGGTSGTYANSFIQNFSDDVFLYQNKWEGEFCSQTFERLAIYFYFYY	134, 243, 415, 416, 420, 440, 441, 452, 453, 456, 458, 459, 465, 479, 483, 485, 500, 501, 502, 507, 508, 510, 512, 516, 531, 540, 541, 543, 545, 551, 553, 555, 556, 559, 560, 561, 564, 565, 567, 569, 573, 574, 577, 593, 594, 595, 597, 598, 602, 616, 617, 620, 621, 622, 623, 624, 628, 631, 654, 655, 657, 658, 661, 662, 663, 665, 676, 678, 679, 680, 682, 683, 687, 689, 690, 691, 692, 694, 696, 698,…	134, 243, 415, 416, 420, 440, 441, 452, 453, 456, 458, 459, 465, 479, 483, 485, 500, 501, 502, 507, 508, 510, 512, 516, 531, 540, 541, 543, 545, 551, 553, 555, 556, 559, 560, 561, 564, 565, 567, 569, 573, 574, 577, 593, 594, 595, 597, 598, 602, 616, 617, 620, 621, 622, 623, 624, 628, 631, 654, 655, 657, 658, 661, 662, 663, 665, 676, 678, 679, 680, 682, 683, 687, 689, 690, 691, 692, 694, 696, 698,…
NSP12	6xez	NSP12 in Complex with NSP7, NSP8, and NSP13	16	RLTDTDNDYDFDYYYF	116, 119, 123, 126, 206, 208, 209, 211, 217, 218, 219, 221, 237, 238, 286, 287	116, 119, 123, 126, 206, 208, 209, 211, 217, 218, 219, 221, 237, 238, 286, 287
NSP12	6xez	NSP12 in Complex with NSP7, NSP8, and NSP13	4	CHCC	487, 642, 645, 646	487, 642, 645, 646
NSP12	6xez	NSP12 in Complex with NSP7, NSP8, and NSP13	3	GNN	345, 356, 534	345, 356, 534
NSP12	6xez	NSP12 in Complex with NSP7, NSP8, and NSP13	2	CC	301, 306	301, 306
NSP12	6xez	NSP12 in Complex with NSP7, NSP8, and NSP13	2	HF	309, 313	309, 313
NSP12	6xez	NSP12 in Complex with NSP7, NSP8, and NSP13	2	NG	314, 352	314, 352
NSP12	6xez	NSP12 in Complex with NSP7, NSP8, and NSP13	2	LF	316, 317	316, 317
NSP12	6xez	NSP12 in Complex with NSP7, NSP8, and NSP13	2	DR	390, 392	390, 392
NSP12	6xez	NSP12 in Complex with NSP7, NSP8, and NSP13	2	FL	419, 838	419, 838
NSP12	6xez	NSP12 in Complex with NSP7, NSP8, and NSP13	2	YY	728, 732	728, 732
NSP12	6xez	NSP12 in Complex with NSP7, NSP8, and NSP13	2	YL	887, 891	887, 891
NSP12	6xez	NSP12 in Complex with NSP7, NSP8, and NSP13	2	YS	903, 904	903, 904
NSP13	6zsl	NSP13 Helicase	31	CCTLRCCRLCCHTHYLGFNFEEGAWFFLSVL	5, 8, 12, 14, 15, 16, 19, 21, 25, 26, 29, 33, 37, 39, 48, 65, 66, 90, 107, 133, 136, 143, 150, 152, 167, 182, 200, 227, 229, 232, 235	5, 8, 12, 14, 15, 16, 19, 21, 25, 26, 29, 33, 37, 39, 48, 65, 66, 90, 107, 133, 136, 143, 150, 152, 167, 182, 200, 227, 229, 232, 235
NSP13	6zsl	NSP13 Helicase	18	PGKSAVLPFTNDGDQRCI	284, 285, 288, 289, 313, 314, 317, 335, 357, 359, 361, 374, 400, 401, 404, 443, 444, 448	284, 285, 288, 289, 313, 314, 317, 335, 357, 359, 361, 374, 400, 401, 404, 443, 444, 448
NSP13	6zsl	NSP13 Helicase	7	YLPAPRL	120, 405, 406, 407, 408, 409, 417	120, 405, 406, 407, 408, 409, 417
NSP13	6zsl	NSP13 Helicase	7	NSPYNTS	179, 486, 514, 515, 516, 532, 535	179, 486, 514, 515, 516, 532, 535
NSP13	6zsl	NSP13 Helicase	3	CCC	50, 55, 72	50, 55, 72
NSP13	6zsl	NSP13 Helicase	2	FG	182, 196	182, 196
NSP13	6zsl	NSP13 Helicase	2	CF	330, 346	330, 346
NSP13	6zsl	NSP13 Helicase	2	EC	447, 471	447, 471
NSP13	6zsl	NSP13 Helicase	2	SY	453, 457	453, 457
NSP13	6xez	NSP13 in Complex with NSP7, NSP8, and NSP12	26	YGPGKSAVLCFTNDGDQLPAPRLLRY	120, 282, 284, 285, 288, 289, 313, 314, 317, 318, 357, 359, 361, 374, 400, 401, 404, 405, 406, 407, 408, 409, 417, 438, 443, 457	120, 282, 284, 285, 288, 289, 313, 314, 317, 318, 357, 359, 361, 374, 400, 401, 404, 405, 406, 407, 408, 409, 417, 438, 443, 457
NSP13	6xez	NSP13 in Complex with NSP7, NSP8, and NSP12	21	CCTLRCCRLCYHTHGNLFEVL	5, 8, 12, 14, 15, 16, 19, 21, 25, 29, 31, 33, 37, 39, 99, 107, 130, 133, 136, 232, 235	5, 8, 12, 14, 15, 16, 19, 21, 25, 29, 31, 33, 37, 39, 99, 107, 130, 133, 136, 232, 235
NSP13	6xez	NSP13 in Complex with NSP7, NSP8, and NSP12	8	YCCLLGCF	48, 50, 55, 63, 65, 66, 72, 90	48, 50, 55, 63, 65, 66, 72, 90
NSP13	6xez	NSP13 in Complex with NSP7, NSP8, and NSP12	6	GAFFLS	150, 152, 182, 200, 227, 229	150, 152, 182, 200, 227, 229
NSP13	6xez	NSP13 in Complex with NSP7, NSP8, and NSP12	5	CEITS	444, 447, 448, 451, 453	444, 447, 448, 451, 453
NSP13	6xez	NSP13 in Complex with NSP7, NSP8, and NSP12	4	SPYN	486, 514, 515, 516	486, 514, 515, 516
NSP13	6xez	NSP13 in Complex with NSP7, NSP8, and NSP12	2	CF	330, 346	330, 346
NSP13	6xez	NSP13 in Complex with NSP7, NSP8, and NSP12	2	CK	471, 473	471, 473
NSP13	6xez	NSP13 in Complex with NSP7, NSP8, and NSP12	2	TS	532, 535	532, 535
NSP14	5c8s	NSP14 in Complex with NSP10 from SARS-CoV	9	DLHCHDTCL	90, 253, 257, 261, 264, 273, 277, 279, 280	90, 253, 257, 261, 264, 273, 277, 279, 280
NSP14	5c8s	NSP14 in Complex with NSP10 from SARS-CoV	7	WDGNPKD	292, 331, 333, 334, 335, 336, 352	292, 331, 333, 334, 335, 336, 352
NSP14	5c8s	NSP14 in Complex with NSP10 from SARS-CoV	7	CRWNFTF	309, 310, 385, 386, 401, 428, 506	309, 310, 385, 386, 401, 428, 506
NSP14	5c8s	NSP14 in Complex with NSP10 from SARS-CoV	7	CCNGCHY	452, 473, 478, 480, 484, 487, 491	452, 473, 478, 480, 484, 487, 491
NSP14	5c8s	NSP14 in Complex with NSP10 from SARS-CoV	4	WCFY	86, 285, 286, 296	86, 285, 286, 296
NSP14	5c8s	NSP14 in Complex with NSP10 from SARS-CoV	4	DRGF	402, 404, 505, 506	402, 404, 505, 506
NSP14	5c8s	NSP14 in Complex with NSP10 from SARS-CoV	3	CSG	11, 56, 102	11, 56, 102
NSP14	5c8s	NSP14 in Complex with NSP10 from SARS-CoV	3	FDQ	73, 243, 246	73, 243, 246
NSP14	5c8s	NSP14 in Complex with NSP10 from SARS-CoV	3	NPF	104, 106, 190	104, 106, 190
NSP14	5c8s	NSP14 in Complex with NSP10 from SARS-CoV	3	CCH	210, 226, 229	210, 226, 229
NSP14	5c8s	NSP14 in Complex with NSP10 from SARS-CoV	3	YVR	368, 389, 400	368, 389, 400
NSP14	5c8s	NSP14 in Complex with NSP10 from SARS-CoV	2	RS	84, 112	84, 112
NSP14	5c8s	NSP14 in Complex with NSP10 from SARS-CoV	2	PF	141, 146	141, 146
NSP14	5c8s	NSP14 in Complex with NSP10 from SARS-CoV	2	GY	202, 237	202, 237
NSP14	5c8s	NSP14 in Complex with NSP10 from SARS-CoV	2	VL	466, 468	466, 468
NSP15	6wlc	NSP15 Endoribonuclease	4	YFLL	237, 240, 248, 254	238, 241, 249, 255
NSP15	6wlc	NSP15 Endoribonuclease	3	FYK	134, 179, 181	135, 180, 182
NSP15	6wlc	NSP15 Endoribonuclease	3	SRD	197, 198, 296	198, 199, 297
NSP15	6wlc	NSP15 Endoribonuclease	3	VSC	313, 315, 333	314, 316, 334
NSP15	6wlc	NSP15 Endoribonuclease	2	NT	45, 47	46, 48
NSP15	6wlc	NSP15 Endoribonuclease	2	DR	124, 126	125, 127
NSP15	6wlc	NSP15 Endoribonuclease	2	GH	247, 249	248, 250
NSP16	6w4h	NSP16 in Complex with NSP10	22	NKYLLHGAGVCDYFFYKTESNE	43, 46, 47, 50, 54, 69, 71, 72, 81, 84, 115, 130, 132, 149, 150, 152, 170, 172, 173, 175, 198, 203	6841, 6844, 6845, 6848, 6849, 6852, 6867, 6869, 6870, 6879, 6882, 6883, 6886, 6913, 6928, 6930, 6947, 6948, 6950, 6968, 6970, 6971, 6973, 6978, 6992, 6996, 7001
NSP16	6w4h	NSP16 in Complex with NSP10	9	YKYYWTHNW	15, 16, 53, 181, 190, 191, 225, 227, 231	6813, 6814, 6851, 6979, 6988, 6989, 7023, 7025, 7029
NSP16	6w4h	NSP16 in Complex with NSP10	2	CL	51, 85	6825, 6827, 6828
NSP16	6w4h	NSP16 in Complex with NSP10	2	PR	62, 283	6858, 6962, 7076
NSP16	6w4h	NSP16 in Complex with NSP10	2	SA	105, 107	6860, 6864, 7081
S	6m1v	Post Fusion Core of S2 Subunit	10	LQNALLQLSL	945, 949, 953, 956, 959, 962, 965, 966, 1175, 1186	945, 949, 953, 956, 959, 962, 965, 966, 1175, 1186
S	6m1v	Post Fusion Core of S2 Subunit	3	FNI	927, 928, 1198	927, 928, 1198
S	6m1v	Post Fusion Core of S2 Subunit	2	NQ	919, 920	919, 920
S	6vsb	Prefusion Spike Glycoprotein	47	VCICSCLQYGSFCQNALLQVNALLQLFGARLDEAQRLTGRLQSLYQQ	736, 738, 742, 743, 746, 749, 753, 755, 756, 757, 758, 759, 760, 762, 764, 766, 767, 945, 949, 951, 953, 956, 959, 962, 965, 966, 970, 971, 972, 983, 984, 985, 988, 989, 992, 995, 996, 998, 999, 1000, 1001, 1002, 1003, 1004, 1007, 1010, 1011	736, 738, 742, 743, 746, 749, 753, 755, 756, 757, 758, 759, 760, 762, 764, 766, 767, 945, 949, 951, 953, 956, 959, 962, 965, 966, 970, 971, 972, 983, 984, 985, 988, 989, 992, 995, 996, 998, 999, 1000, 1001, 1002, 1003, 1004, 1007, 1010, 1011
S	6vsb	Prefusion Spike Glycoprotein	10	ELKCDCGGFH	725, 727, 1028, 1032, 1041, 1043, 1044, 1046, 1062, 1064	725, 727, 1028, 1032, 1041, 1043, 1044, 1046, 1062, 1064
S	6vsb	Prefusion Spike Glycoprotein	9	FFFSLNQFN	718, 800, 802, 803, 916, 919, 920, 927, 928	718, 800, 802, 803, 916, 919, 920, 927, 928
S	6vsb	Prefusion Spike Glycoprotein	8	PAVYCQGC	295, 609, 610, 612, 617, 644, 648, 649	295, 609, 610, 612, 617, 644, 648, 649
S	6vsb	Prefusion Spike Glycoprotein	8	TLIPFQYR	881, 894, 896, 897, 898, 901, 904, 905	881, 894, 896, 897, 898, 901, 904, 905
S	6vsb	Prefusion Spike Glycoprotein	7	CACFVCG	336, 363, 391, 392, 524, 525, 526	336, 363, 391, 392, 524, 525, 526
S	6vsb	Prefusion Spike Glycoprotein	7	WRDFNYL	353, 355, 398, 400, 422, 423, 425	353, 355, 398, 400, 422, 423, 425
S	6vsb	Prefusion Spike Glycoprotein	5	CFGGC	538, 541, 548, 550, 590	538, 541, 548, 550, 590
S	6vsb	Prefusion Spike Glycoprotein	4	GSFG	381, 383, 429, 431	381, 383, 429, 431
S	6vsb	Prefusion Spike Glycoprotein	3	DPL	775, 863, 864	775, 863, 864
S	6vsb	Prefusion Spike Glycoprotein	3	NGG	907, 908, 910	907, 908, 910
S	6vsb	Prefusion Spike Glycoprotein	2	GY	311, 313	311, 313
S	6vsb	Prefusion Spike Glycoprotein	2	TG	599, 601	599, 601
S	6vsb	Prefusion Spike Glycoprotein	2	CC	662, 671	662, 671
S	6vsb	Prefusion Spike Glycoprotein	2	SE	816, 819	816, 819
S	6vsb	Prefusion Spike Glycoprotein	2	PG	1057, 1059	1057, 1059
S	6vsb	Prefusion Spike Glycoprotein	2	CC	1082, 1126	1082, 1126
S	6vxx	Spike Glycoprotein Closed State	45	VCICLQYGSFCQNALLQVNALLQLFGARLDEAQRLTGRLQSLYQQ	736, 738, 742, 749, 753, 755, 756, 757, 758, 759, 760, 762, 764, 766, 767, 945, 949, 951, 953, 956, 959, 962, 965, 966, 970, 971, 972, 983, 984, 985, 988, 989, 992, 995, 996, 998, 999, 1000, 1001, 1002, 1003, 1004, 1007, 1010, 1011	736, 738, 742, 749, 753, 755, 756, 757, 758, 759, 760, 762, 764, 766, 767, 945, 949, 951, 953, 956, 959, 962, 965, 966, 970, 971, 972, 983, 984, 985, 988, 989, 992, 995, 996, 998, 999, 1000, 1001, 1002, 1003, 1004, 1007, 1010, 1011
S	6vxx	Spike Glycoprotein Closed State	12	TLIPFQYRNGGC	881, 894, 896, 897, 898, 901, 904, 905, 907, 908, 910, 1032	881, 894, 896, 897, 898, 901, 904, 905, 907, 908, 910, 1032
S	6vxx	Spike Glycoprotein Closed State	10	WRGSFNYLFG	353, 355, 381, 383, 400, 422, 423, 425, 429, 431	353, 355, 381, 383, 400, 422, 423, 425, 429, 431
S	6vxx	Spike Glycoprotein Closed State	9	FFFSLNQFN	718, 800, 802, 803, 916, 919, 920, 927, 928	718, 800, 802, 803, 916, 919, 920, 927, 928
S	6vxx	Spike Glycoprotein Closed State	8	PAVYCQGC	295, 609, 610, 612, 617, 644, 648, 649	295, 609, 610, 612, 617, 644, 648, 649
S	6vxx	Spike Glycoprotein Closed State	8	CALCFVCG	336, 363, 387, 391, 392, 524, 525, 526	336, 363, 387, 391, 392, 524, 525, 526
S	6vxx	Spike Glycoprotein Closed State	8	ELKDCGGH	725, 727, 1028, 1041, 1043, 1044, 1046, 1064	725, 727, 1028, 1041, 1043, 1044, 1046, 1064
S	6vxx	Spike Glycoprotein Closed State	3	DPL	775, 863, 864	775, 863, 864
S	6vxx	Spike Glycoprotein Closed State	2	GY	311, 313	311, 313
S	6vxx	Spike Glycoprotein Closed State	2	FL	377, 387	377, 387
S	6vxx	Spike Glycoprotein Closed State	2	CC	538, 590	538, 590
S	6vxx	Spike Glycoprotein Closed State	2	FG	541, 548	541, 548
S	6vxx	Spike Glycoprotein Closed State	2	CC	662, 671	662, 671
S	6vxx	Spike Glycoprotein Closed State	2	CS	743, 746	743, 746
S	6vxx	Spike Glycoprotein Closed State	2	SE	816, 819	816, 819
S	6vxx	Spike Glycoprotein Closed State	2	PG	1057, 1059	1057, 1059
S	6vxx	Spike Glycoprotein Closed State	2	CC	1082, 1126	1082, 1126
S	6m0j	Spike Glycoprotein Receptor Binding Domain	10	WRGSDNYLFG	353, 355, 381, 383, 398, 422, 423, 425, 429, 431	353, 355, 381, 383, 398, 422, 423, 425, 429, 431
S	6m0j	Spike Glycoprotein Receptor Binding Domain	7	CACFVCG	336, 363, 391, 392, 524, 525, 526	336, 363, 391, 392, 524, 525, 526
S	6vsb_1_1_1	Spike Glycoprotein Model	40	VCICSCLQYGSFCQNALLLQLFGARLDEAQRLTGRLQSYQ	736, 738, 742, 743, 746, 749, 753, 755, 756, 757, 758, 759, 760, 762, 764, 766, 767, 959, 962, 965, 966, 970, 971, 972, 983, 984, 985, 988, 989, 992, 995, 996, 998, 999, 1000, 1001, 1002, 1003, 1007, 1010	736, 738, 742, 743, 746, 749, 753, 755, 756, 757, 758, 759, 760, 762, 764, 766, 767, 959, 962, 965, 966, 970, 971, 972, 983, 984, 985, 988, 989, 992, 995, 996, 998, 999, 1000, 1001, 1002, 1003, 1007, 1010
S	6vsb_1_1_1	Spike Glycoprotein Model	8	GSLCFFCG	381, 383, 387, 391, 392, 429, 525, 526	381, 383, 387, 391, 392, 429, 525, 526
S	6vsb_1_1_1	Spike Glycoprotein Model	8	LIPFYNGG	894, 896, 897, 898, 904, 907, 908, 910	894, 896, 897, 898, 904, 907, 908, 910
S	6vsb_1_1_1	Spike Glycoprotein Model	7	ELKDCGG	725, 727, 1028, 1041, 1043, 1044, 1046	725, 727, 1028, 1041, 1043, 1044, 1046
S	6vsb_1_1_1	Spike Glycoprotein Model	6	RCFGGC	319, 538, 541, 548, 550, 590	319, 538, 541, 548, 550, 590
S	6vsb_1_1_1	Spike Glycoprotein Model	5	LQVNA	945, 949, 951, 953, 956	945, 949, 951, 953, 956
S	6vsb_1_1_1	Spike Glycoprotein Model	4	FFSN	800, 802, 803, 928	800, 802, 803, 928
S	6vsb_1_1_1	Spike Glycoprotein Model	4	FFFF	800, 802, 898, 927	800, 802, 898, 927
S	6vsb_1_1_1	Spike Glycoprotein Model	3	CQG	617, 644, 648	617, 644, 648
S	6vsb_1_1_1	Spike Glycoprotein Model	3	CGC	662, 667, 671	662, 667, 671
S	6vsb_1_1_1	Spike Glycoprotein Model	3	DPL	775, 863, 864	775, 863, 864
S	6vsb_1_1_1	Spike Glycoprotein Model	3	WPW	1212, 1213, 1217	1212, 1213, 1217
S	6vsb_1_1_1	Spike Glycoprotein Model	2	GY	311, 313	311, 313
S	6vsb_1_1_1	Spike Glycoprotein Model	2	CA	336, 363	336, 363
S	6vsb_1_1_1	Spike Glycoprotein Model	2	WR	353, 355	353, 355
S	6vsb_1_1_1	Spike Glycoprotein Model	2	SE	816, 819	816, 819
S	6vsb_1_1_1	Spike Glycoprotein Model	2	CC	840, 851	840, 851
S	6vsb_1_1_1	Spike Glycoprotein Model	2	NQ	919, 920	919, 920
S	6vsb_1_1_1	Spike Glycoprotein Model	2	PG	1057, 1059	1057, 1059
S	6vsb_1_1_1	Spike Glycoprotein Model	2	CC	1082, 1126	1082, 1126
S	6vsb_1_1_1	Spike Glycoprotein Model	2	YY	1206, 1215	1206, 1215
E	5x29	Envelope Protein from SARS-CoV	3	LTC	34, 35, 40	34, 35, 40
E	5x29	Envelope Protein from SARS-CoV	2	IV	13, 14	13, 14
N	6vyo	RNA Binding Domain	19	SWFTTQHPYRLRYFYYGTY	51, 52, 53, 54, 57, 58, 59, 73, 86, 92, 104, 107, 109, 110, 111, 112, 114, 115, 172	51, 52, 53, 54, 57, 58, 59, 73, 86, 92, 104, 107, 109, 110, 111, 112, 114, 115, 172
N	6vyo	RNA Binding Domain	2	GG	69, 71	69, 71
N	6zco	Dimerization Domain	16	KKRFGRGNFGDYWALH	257, 261, 262, 274, 275, 277, 278, 285, 286, 287, 288, 298, 301, 305, 353, 356	257, 261, 262, 274, 275, 277, 278, 285, 286, 287, 288, 298, 301, 305, 353, 356
N	6zco	Dimerization Domain	4	SGSG	312, 316, 318, 335	312, 316, 318, 335
