# Supplementary material for: Identification of evolutionarily stable functional and immunogenic sites across the SARS-CoV-2 proteome and greater coronavirus family
Source: Bioinformatics. 2021 May 27;37(22):4033–40. doi: 10.1093/bioinformatics/btab406 (PMC8243408; doi:10.1093/bioinformatics/btab406)
Supplement: btab406_Supplementary_Data [file btab406_supplementary_data.zip › Dataset S7. Comparison of linear ET sites and structural ET sites.xlsx]

## Sheet: Sheet 1
Protein.Name	Structure	Cluster.Dist	Linear.Epitope.Residues	Structural.Epitope.Residues	#.Linear.Epitope.Residues	#.Unique.Linear.Epitope.Residues	#.Structural.Epitope.Residues	#.Unique.Structural.Epitope.Residues	#.Intersection.Residues	#.Union.Residues	Structure.Length	Jaccard.Similarity	Fisher.p.value
E	5x29	5	13, 14, 34, 35	13, 14, 34, 35, 40	4	0	5	1	4	5	58	0.8	1.17849e-05
N	6vyo	5	51, 52, 53, 54, 57, 58, 59, 85, 86, 87, 107, 108, 109, 110, 111, 112, 114, 115	51, 52, 53, 54, 57, 58, 59, 69, 71, 73, 86, 92, 104, 107, 109, 110, 111, 112, 114, 115, 172	18	3	21	6	15	24	124	0.625	4.7285e-12
N	6zco	5	261, 262, 274, 275, 277, 278, 285, 286, 287, 288	257, 261, 262, 274, 275, 277, 278, 285, 286, 287, 288, 298, 301, 305, 312, 316, 318, 335, 353, 356	10	0	20	10	10	20	118	0.5	1.89581e-09
S	6m1v	5	919, 920, 927, 928, 965, 966	919, 920, 927, 928, 945, 949, 953, 956, 959, 962, 965, 966, 1175, 1186, 1198	6	0	15	9	6	15	87	0.4	9.91126e-06
S	6vsb	5	391, 392, 422, 423, 524, 525, 526, 609, 610, 648, 649, 742, 743, 755, 756, 757, 758, 759, 760, 766, 767, 802, 803, 863, 864, 896, 897, 898, 904, 905, 907, 908, 919, 920, 927, 928, 965, 966, 970, 971, 972, 983, 984, 985, 988, 989, 995, 996, 998, 999, 1000, 1001, 1002, 1003, 1004, 1010, 1011, 1043, 1044	295, 311, 313, 336, 353, 355, 363, 381, 383, 391, 392, 398, 400, 422, 423, 425, 429, 431, 524, 525, 526, 538, 541, 548, 550, 590, 599, 601, 609, 610, 612, 617, 644, 648, 649, 662, 671, 718, 725, 727, 736, 738, 742, 743, 746, 749, 753, 755, 756, 757, 758, 759, 760, 762, 764, 766, 767, 775, 800, 802, 803, 816, 819, 863, 864, 881, 894, 896, 897, 898, 901, 904, 905, 907, 908, 910, 916, 919, 920, 927,…	59	0	123	64	59	123	959	0.479675	6.99569e-60
S	6vxx	5	391, 392, 422, 423, 524, 525, 526, 609, 610, 648, 649, 742, 743, 755, 756, 757, 758, 759, 760, 766, 767, 802, 803, 863, 864, 896, 897, 898, 904, 905, 907, 908, 919, 920, 927, 928, 965, 966, 970, 971, 972, 983, 984, 985, 988, 989, 995, 996, 998, 999, 1000, 1001, 1002, 1003, 1004, 1010, 1011, 1043, 1044	295, 311, 313, 336, 353, 355, 363, 377, 381, 383, 387, 391, 392, 400, 422, 423, 425, 429, 431, 524, 525, 526, 538, 541, 548, 590, 609, 610, 612, 617, 644, 648, 649, 662, 671, 718, 725, 727, 736, 738, 742, 743, 746, 749, 753, 755, 756, 757, 758, 759, 760, 762, 764, 766, 767, 775, 800, 802, 803, 816, 819, 863, 864, 881, 894, 896, 897, 898, 901, 904, 905, 907, 908, 910, 916, 919, 920, 927, 928, 945,…	59	0	120	61	59	120	972	0.491667	4.24501e-61
S	6m0j	5	391, 392, 422, 423, 524, 525, 526	336, 353, 355, 363, 381, 383, 391, 392, 398, 422, 423, 425, 429, 431, 524, 525, 526	7	0	17	10	7	17	194	0.411765	1.0574e-08
S	6vsb_1_1_1	5	391, 392, 422, 423, 524, 525, 526, 609, 610, 648, 649, 742, 743, 755, 756, 757, 758, 759, 760, 766, 767, 802, 803, 863, 864, 896, 897, 898, 904, 905, 907, 908, 919, 920, 927, 928, 965, 966, 970, 971, 972, 983, 984, 985, 988, 989, 995, 996, 998, 999, 1000, 1001, 1002, 1003, 1004, 1010, 1011, 1043, 1044, 1212, 1213	311, 313, 319, 336, 353, 355, 363, 381, 383, 387, 391, 392, 429, 525, 526, 538, 541, 548, 550, 590, 617, 644, 648, 662, 667, 671, 725, 727, 736, 738, 742, 743, 746, 749, 753, 755, 756, 757, 758, 759, 760, 762, 764, 766, 767, 775, 800, 802, 803, 816, 819, 840, 851, 863, 864, 894, 896, 897, 898, 904, 907, 908, 910, 919, 920, 927, 928, 945, 949, 951, 953, 956, 959, 962, 965, 966, 970, 971, 972, 983,…	61	9	109	57	52	118	1273	0.440678	4.11674e-52
NSP10	5c8s	5	14, 15, 69, 70, 71, 72	14, 15, 17, 19, 23, 40, 50, 52, 65, 69, 70, 71, 72, 74, 78, 83, 88, 90, 100, 117, 120, 123, 128	6	0	23	17	6	23	131	0.26087	1.61524e-05
NSP10	6w4h	5	69, 70, 71, 72	40, 65, 69, 70, 71, 72, 74, 78, 83, 88, 90, 117, 120, 123, 128	4	0	15	11	4	15	116	0.266667	0.000190636
NSP12	6xez	5	208, 209, 210, 211, 217, 218, 219, 237, 238, 286, 287, 313, 314, 316, 317, 415, 416, 419, 420, 440, 441, 452, 453, 458, 459, 500, 501, 502, 507, 508, 540, 541, 555, 556, 559, 560, 561, 564, 565, 573, 574, 593, 594, 595, 597, 598, 616, 617, 620, 621, 622, 623, 624, 645, 646, 654, 655, 657, 658, 661, 662, 663, 678, 679, 680, 682, 683, 689, 690, 691, 692, 759, 760, 761, 764, 765, 786, 787, 789, 790,…	116, 119, 123, 126, 134, 206, 208, 209, 211, 217, 218, 219, 221, 237, 238, 243, 286, 287, 301, 306, 309, 313, 314, 316, 317, 345, 352, 356, 390, 392, 415, 416, 419, 420, 440, 441, 452, 453, 456, 458, 459, 465, 479, 483, 485, 487, 500, 501, 502, 507, 508, 510, 512, 516, 531, 534, 540, 541, 543, 545, 551, 553, 555, 556, 559, 560, 561, 564, 565, 567, 569, 573, 574, 577, 593, 594, 595, 597, 598, 602,…	96	3	154	61	93	157	926	0.592357	1.05488e-81
NSP12	7bv1	5	208, 209, 210, 211, 217, 218, 219, 237, 238, 286, 287, 313, 314, 316, 317, 415, 416, 419, 420, 440, 441, 452, 453, 458, 459, 500, 501, 502, 507, 508, 540, 541, 555, 556, 559, 560, 561, 564, 565, 573, 574, 593, 594, 595, 597, 598, 616, 617, 620, 621, 622, 623, 624, 645, 646, 654, 655, 657, 658, 661, 662, 663, 678, 679, 680, 682, 683, 689, 690, 691, 692, 759, 760, 761, 764, 765, 786, 787, 789, 790,…	119, 123, 126, 134, 206, 208, 209, 211, 217, 218, 219, 221, 238, 243, 286, 287, 294, 301, 306, 309, 313, 316, 327, 345, 356, 390, 392, 415, 416, 420, 440, 441, 452, 456, 458, 459, 462, 465, 479, 483, 485, 487, 500, 501, 502, 507, 508, 510, 512, 516, 531, 540, 541, 543, 545, 551, 553, 555, 556, 559, 560, 561, 564, 565, 567, 569, 573, 574, 577, 593, 594, 595, 597, 598, 602, 616, 617, 620, 621, 622,…	92	8	143	59	84	151	826	0.556291	9.97031e-66
NSP13	6zsl	5	14, 15, 16, 25, 26, 65, 66, 284, 285, 288, 289, 313, 314, 317, 318, 400, 401, 404, 405, 406, 407, 408, 409, 443, 444, 447, 448, 514, 515, 516	5, 8, 12, 14, 15, 16, 19, 21, 25, 26, 29, 33, 37, 39, 48, 50, 55, 65, 66, 72, 90, 107, 120, 133, 136, 143, 150, 152, 167, 179, 182, 196, 200, 227, 229, 232, 235, 284, 285, 288, 289, 313, 314, 317, 330, 335, 346, 357, 359, 361, 374, 400, 401, 404, 405, 406, 407, 408, 409, 417, 443, 444, 447, 448, 453, 457, 471, 486, 514, 515, 516, 532, 535	30	1	73	44	29	74	572	0.391892	1.03858e-27
NSP13	6xez	5	14, 15, 16, 25, 26, 65, 66, 284, 285, 288, 289, 313, 314, 317, 318, 400, 401, 404, 405, 406, 407, 408, 409, 443, 444, 447, 448, 514, 515, 516	5, 8, 12, 14, 15, 16, 19, 21, 25, 29, 31, 33, 37, 39, 48, 50, 55, 63, 65, 66, 72, 90, 99, 107, 120, 130, 133, 136, 150, 152, 182, 200, 227, 229, 232, 235, 282, 284, 285, 288, 289, 313, 314, 317, 318, 330, 346, 357, 359, 361, 374, 400, 401, 404, 405, 406, 407, 408, 409, 417, 438, 443, 444, 447, 448, 451, 453, 457, 471, 473, 486, 514, 515, 516, 532, 535	30	1	76	47	29	77	596	0.376623	1.32477e-27
NSP14	5c8s	5	270, 271, 279, 280, 285, 286, 309, 310, 333, 334, 335, 336, 385, 386, 399, 400, 401, 402, 505, 506, 518, 519	11, 56, 73, 84, 86, 90, 102, 104, 106, 112, 141, 146, 190, 202, 210, 226, 229, 237, 243, 246, 253, 257, 261, 264, 273, 277, 279, 280, 285, 286, 292, 296, 309, 310, 331, 333, 334, 335, 336, 352, 368, 385, 386, 389, 400, 401, 402, 404, 428, 452, 466, 468, 473, 478, 480, 484, 487, 491, 505, 506	22	5	60	43	17	65	514	0.261538	2.53278e-13
NSP15	6wlc	5	197, 198, 247, 248, 249	45, 47, 124, 126, 134, 179, 181, 197, 198, 237, 240, 247, 248, 249, 254, 296, 313, 315, 333	5	0	19	14	5	19	346	0.263158	2.89676e-07
NSP16	6w4h	5	15, 16, 29, 30, 46, 47, 49, 50, 51, 52, 53, 54, 71, 72, 84, 85, 149, 150, 172, 173, 190, 191, 227, 228	15, 16, 43, 46, 47, 50, 51, 53, 54, 62, 69, 71, 72, 81, 84, 85, 105, 107, 115, 130, 132, 149, 150, 152, 170, 172, 173, 175, 181, 190, 191, 198, 203, 225, 227, 231, 283	24	5	37	18	19	42	298	0.452381	1.16675e-15
NSP3	6w9c	5	756, 757, 855, 856, 884, 885, 893, 894, 934, 935, 937, 938, 1016, 1017, 1018	756, 757, 780, 783, 817, 824, 838, 848, 851, 855, 856, 859, 863, 866, 872, 877, 884, 885, 888, 909, 934, 935, 937, 938, 969, 971, 990, 998, 1003, 1011, 1016, 1017, 1018, 1032, 1047	15	2	35	22	13	37	313	0.351351	3.89881e-12
NSP3	6xaa	5	756, 757, 855, 856, 884, 885, 893, 894, 934, 935, 937, 938, 1016, 1017, 1018	756, 757, 780, 783, 817, 824, 830, 838, 848, 851, 855, 856, 859, 863, 866, 872, 877, 884, 885, 888, 909, 934, 935, 937, 938, 969, 971, 982, 990, 998, 1003, 1011, 1016, 1017, 1018, 1032, 1047, 1055	15	2	38	25	13	40	309	0.325	1.65844e-11
NSP4	3vcb	5	420, 421, 423, 424, 450, 451, 462, 463, 467, 468, 489, 490	412, 416, 420, 421, 423, 424, 450, 451, 462, 463, 468, 484, 489, 490	12	1	14	3	11	15	88	0.733333	1.316e-10
NSP4	model_01	5	420, 421, 423, 424, 450, 451, 462, 463, 467, 468, 489, 490	412, 416, 420, 421, 423, 424, 427, 450, 451, 462, 463, 468, 484, 489, 490	12	1	15	4	11	16	89	0.6875	4.27441e-10
NSP5	6yb7	5	10, 11, 27, 28, 29, 31, 32, 38, 39, 40, 41, 138, 139, 140, 141, 146, 147, 163, 164, 182, 183, 289, 290, 295, 296	2, 10, 11, 14, 16, 22, 27, 40, 41, 44, 54, 66, 77, 109, 115, 118, 128, 138, 139, 140, 141, 147, 161, 163, 164, 172, 182, 183, 187, 203, 214, 287, 289, 290, 292, 295, 299	25	8	37	20	17	45	305	0.377778	3.25445e-12
NSP7	6xez	5	36, 37	36, 37	2	0	2	0	2	2	73	1	0.000380518
NSP7	6xip	5	36, 37	36, 37	2	0	2	0	2	2	70	1	0.000414079
NSP7	7bv1	5	36, 37	36, 37	2	0	2	0	2	2	63	1	0.000512033
NSP8	6xez	5	116, 117	22, 25, 38, 58, 62, 66, 78, 82, 116, 117, 128, 149, 151	2	0	13	11	2	13	186	0.153846	0.00453357
NSP8	6xip	5	116, 117	78, 82, 116, 117, 149, 151	2	0	6	4	2	6	115	0.333333	0.00228833
NSP8	7bv1	5	116, 117	78, 82, 116, 117, 128, 149, 151	2	0	7	5	2	7	114	0.285714	0.00326036
NSP9	6wxd	5	1, 2, 3, 68, 69, 70, 88, 89, 90, 99, 100, 110, 111, 112, 113	1, 2, 3, 68, 69, 70, 72, 88, 90, 93, 99, 100, 110, 111, 112, 113	15	1	16	2	14	17	113	0.823529	6.43992e-15
