# Supplementary material for: Identification of evolutionarily stable functional and immunogenic sites across the SARS-CoV-2 proteome and greater coronavirus family
Source: Bioinformatics. 2021 May 27;37(22):4033–40. doi: 10.1093/bioinformatics/btab406 (PMC8243408; doi:10.1093/bioinformatics/btab406)
Supplement: btab406_Supplementary_Data [file btab406_supplementary_data.zip › Dataset S8. Cross-reactive T Cell Epitopes Prediction Set.xlsx]

## Sheet: Sheet 1
Protein	seq	virus	CoV2.start	CoV2.seq	pid	sum(100-ET)	sumEA	sumEA/sum(100-ET)	predicted cross-reactive
NSP14	RDFAMRHVRGWLGMD	229E	76	REEAIRHVRAWIGFD	60	722.2	170.7	0.236361	FALSE
NSP14	KDEAIKRVRGWVGFD	HKU1	76	REEAIRHVRAWIGFD	60	722.2	100.18	0.138715	TRUE
NSP14	RDFAIRNVRGWLGMD	NL63	76	REEAIRHVRAWIGFD	60	722.2	173.64	0.240432	FALSE
NSP14	KEEAVKRVRAWVGFD	OC43	76	REEAIRHVRAWIGFD	66.6667	722.2	64.4	0.089172	TRUE
NSP14	RDEAIRRVRAWVGFD	MM3-1	76	REEAIRHVRAWIGFD	80	722.2	45.27	0.0626835	TRUE
NSP12	LQKHFSMMILSDDSV	229E	749	LRKHFSMMILSDDAV	86.6667	1024.4	43.53	0.0424932	TRUE
NSP12	LCKHFSMMILSDDGV	HKU1	749	LRKHFSMMILSDDAV	86.6667	1024.4	72.5	0.0707731	TRUE
NSP12	LRKHFSMMILSDDGV	NL63	749	LRKHFSMMILSDDAV	93.3333	1024.4	48.48	0.0473253	TRUE
NSP12	LNKHFSMMILSDDGV	OC43	749	LRKHFSMMILSDDAV	86.6667	1024.4	56.04	0.0547052	TRUE
NSP12	FNKHFSMMILSDDGV	MM3-1	749	LRKHFSMMILSDDAV	80	1024.4	88.13	0.0860308	TRUE
NSP12	LFFHFSMMILSDDGV	MM3-3	749	LRKHFSMMILSDDAV	80	1024.4	125.19	0.122208	TRUE
NSP12	LNKHFNMMILSDDGV	MM3-4	749	LRKHFSMMILSDDAV	80	1024.4	111.62	0.108961	TRUE
NSP12	LNKHFSMIILSDDGV	MM3-5	749	LRKHFSMMILSDDAV	80	1024.4	124.17	0.121212	TRUE
NSP16	TQLCQYFNSTTLCVP	229E	48	TQLCQYLNTLTLAVP	73.3333	1040.7	178.74	0.17175	FALSE
NSP16	TQLCQYLNTTTLAVP	HKU1	48	TQLCQYLNTLTLAVP	93.3333	1040.7	67.97	0.0653118	TRUE
NSP16	TQLCQYLNSTTMCVP	NL63	48	TQLCQYLNTLTLAVP	73.3333	1040.7	140.65	0.135149	TRUE
NSP16	TQLCQYLNTTTIAVP	MM3-1	48	TQLCQYLNTLTLAVP	86.6667	1040.7	74.66	0.0717402	TRUE
NSP16	TQLCQYLSTTTIAVP	MM3-3	48	TQLCQYLNTLTLAVP	80	1040.7	104.6	0.100509	TRUE
NSP16	TQLCQYLSTTTLAVP	MM3-4	48	TQLCQYLNTLTLAVP	86.6667	1040.7	97.91	0.0940809	TRUE
NSP13	ISPYNSQNYVAARLL	229E	512	ISPYNSQNAVASKIL	73.3333	918.4	57.12	0.0621951	TRUE
NSP13	ISPYNSQNYVAKRVL	HKU1	512	ISPYNSQNAVASKIL	73.3333	918.4	55.16	0.060061	TRUE
NSP13	ISPYNSQNYVASRFL	NL63	512	ISPYNSQNAVASKIL	80	918.4	49.36	0.0537456	TRUE
NSP13	ISPYNSQNFAAKRVL	OC43	512	ISPYNSQNAVASKIL	66.6667	918.4	92.24	0.100436	TRUE
NSP13	ISPYNSQNYVAKRIL	MM3-1	512	ISPYNSQNAVASKIL	80	918.4	54.99	0.0598759	TRUE
S	RVAGRSAIEDILFSK	229E	811	KPSKRSFIEDLLFNK	53.3333	991.2	251.72	0.253955	FALSE
S	GSSSRSFFEDLLFDK	HKU1	811	KPSKRSFIEDLLFNK	66.6667	991.2	158.2	0.159605	TRUE
S	RIAGRSALEDLLFSK	NL63	811	KPSKRSFIEDLLFNK	53.3333	991.2	231.53	0.233586	FALSE
S	KASSRSAIEDLLFDK	OC43	811	KPSKRSFIEDLLFNK	73.3333	991.2	128.5	0.129641	TRUE
