# Supplementary material for: Identification of evolutionarily stable functional and immunogenic sites across the SARS-CoV-2 proteome and greater coronavirus family
Source: Bioinformatics. 2021 May 27;37(22):4033–40. doi: 10.1093/bioinformatics/btab406 (PMC8243408; doi:10.1093/bioinformatics/btab406)
Supplement: btab406_Supplementary_Data [file btab406_supplementary_data.zip › Dataset S9. Cross-reactive T Cell Epitopes Training Set.xlsx]

## Sheet: Sheet 1
Protein	seq	virus	CoV2.start	CoV2.seq	pid	sum(100-ET)	sumEA	sumEA/sum(100-ET)	cross-reactive
NSP14	RDFAMRHVRGWLGMD	229E	76	REEAIRHVRAWIGFD	60	722.2	170.7	0.236361	N
NSP14	KDEAIKRVRGWVGFD	HKU1	76	REEAIRHVRAWIGFD	60	722.2	100.18	0.138715	N
NSP14	RDFAIRNVRGWLGMD	NL63	76	REEAIRHVRAWIGFD	60	722.2	173.64	0.240432	N
NSP14	KEEAVKRVRAWVGFD	OC43	76	REEAIRHVRAWIGFD	66.6667	722.2	64.4	0.089172	N
NSP14	RDEAIRRVRAWVGFD	MM3-1	76	REEAIRHVRAWIGFD	80	722.2	45.27	0.0626835	N
NSP12	LQKHFSMMILSDDSV	229E	749	LRKHFSMMILSDDAV	86.6667	1024.4	43.53	0.0424932	N
NSP12	LCKHFSMMILSDDGV	HKU1	749	LRKHFSMMILSDDAV	86.6667	1024.4	72.5	0.0707731	N
NSP12	LRKHFSMMILSDDGV	NL63	749	LRKHFSMMILSDDAV	93.3333	1024.4	48.48	0.0473253	N
NSP12	LNKHFSMMILSDDGV	OC43	749	LRKHFSMMILSDDAV	86.6667	1024.4	56.04	0.0547052	N
NSP12	FNKHFSMMILSDDGV	MM3-1	749	LRKHFSMMILSDDAV	80	1024.4	88.13	0.0860308	N
NSP12	LFFHFSMMILSDDGV	MM3-3	749	LRKHFSMMILSDDAV	80	1024.4	125.19	0.122208	N
NSP12	LNKHFNMMILSDDGV	MM3-4	749	LRKHFSMMILSDDAV	80	1024.4	111.62	0.108961	N
NSP12	LNKHFSMIILSDDGV	MM3-5	749	LRKHFSMMILSDDAV	80	1024.4	124.17	0.121212	N
NSP16	TQLCQYFNSTTLCVP	229E	48	TQLCQYLNTLTLAVP	73.3333	1040.7	178.74	0.17175	N
NSP16	TQLCQYLNTTTLAVP	HKU1	48	TQLCQYLNTLTLAVP	93.3333	1040.7	67.97	0.0653118	N
NSP16	TQLCQYLNSTTMCVP	NL63	48	TQLCQYLNTLTLAVP	73.3333	1040.7	140.65	0.135149	N
NSP16	TQLCQYLNTTTIAVP	MM3-1	48	TQLCQYLNTLTLAVP	86.6667	1040.7	74.66	0.0717402	N
NSP16	TQLCQYLSTTTIAVP	MM3-3	48	TQLCQYLNTLTLAVP	80	1040.7	104.6	0.100509	N
NSP16	TQLCQYLSTTTLAVP	MM3-4	48	TQLCQYLNTLTLAVP	86.6667	1040.7	97.91	0.0940809	N
NSP13	ISPYNSQNYVAARLL	229E	512	ISPYNSQNAVASKIL	73.3333	918.4	57.12	0.0621951	N
NSP13	ISPYNSQNYVAKRVL	HKU1	512	ISPYNSQNAVASKIL	73.3333	918.4	55.16	0.060061	N
NSP13	ISPYNSQNYVASRFL	NL63	512	ISPYNSQNAVASKIL	80	918.4	49.36	0.0537456	N
NSP13	ISPYNSQNFAAKRVL	OC43	512	ISPYNSQNAVASKIL	66.6667	918.4	92.24	0.100436	N
NSP13	ISPYNSQNYVAKRIL	MM3-1	512	ISPYNSQNAVASKIL	80	918.4	54.99	0.0598759	N
NSP3	QEATLPDIAEDVVDQ	229E	1138	KVTFFPDLNGDVVAI	33.3333	978.8	547.96	0.559828	N
NSP3	KVTVWPVATGDVVLA	HKU1	1138	KVTFFPDLNGDVVAI	53.3333	978.8	344.22	0.351676	N
NSP3	KDGFFTYLNGVIREK	NL63	1138	KVTFFPDLNGDVVAI	40	978.8	706.4	0.7217	N
NSP3	KITEWPTATGDVVLA	OC43	1138	KVTFFPDLNGDVVAI	46.6667	978.8	362.84	0.370699	N
E	LAKFTKLLLLIYTLY	229E	31	LAILTALRLCAYCCN	40	905.5	508.43	0.561491	N
E	LALLYRNLKCSYVLN	HKU1	31	LAILTALRLCAYCCN	40	905.5	500.21	0.552413	N
E	STILQAAGLCVVCGS	NL63	31	LAILTALRLCAYCCN	40	905.5	404.28	0.446472	N
E	LQSAATIRSVAYVAN	OC43	31	LAILTALRLCAYCCN	33.3333	905.5	643.39	0.710536	N
N	ELLLALLAFFLSKHS	229E	221	LLLLDRLNQLESKMS	46.6667	930.9	376.12	0.404039	N
N	WLLPDAAEELASPMK	HKU1	221	LLLLDRLNQLESKMS	40	930.9	405.51	0.435611	N
N	LNLSSELKQLEAKTA	NL63	221	LLLLDRLNQLESKMS	46.6667	930.9	339.04	0.364207	N
N	SLFVDYSNLLHSKVK	OC43	221	LLLLDRLNQLESKMS	40	930.9	400.08	0.429778	N
S	NPVSFVVKPVCSSIF	229E	121	NNATNVVIKVCEFQF	40	599.7	339.48	0.566083	N
S	ESQGNVVTSVMESQI	HKU1	121	NNATNVVIKVCEFQF	40	599.7	357.86	0.596732	N
S	NIAFNVVKKGCFTGV	NL63	121	NNATNVVIKVCEFQF	46.6667	599.7	399.69	0.666483	N
S	NPPTNVVSHVNGDWF	OC43	121	NNATNVVIKVCEFQF	46.6667	599.7	369.79	0.616625	N
S	ELLQFVTDPTLIVAS	229E	131	CEFQFCNDPFLGVYY	40	524.5	261.57	0.498704	N
S	CKFAVCGDGFVPFLL	HKU1	131	CEFQFCNDPFLGVYY	33.3333	524.5	173.82	0.331401	N
S	QPFSFSFRDELGVRV	NL63	131	CEFQFCNDPFLGVYY	33.3333	524.5	290.78	0.554395	N
S	CQFKDKNLQDLWVLY	OC43	131	CEFQFCNDPFLGVYY	40	524.5	274.5	0.523356	N
S	TGVNDAITQTSQALQ	229E	231	IGINITRFQTLLALH	40	288.9	271.61	0.940152	N
S	IFKNNTSFPTNIAVE	HKU1	231	IGINITRFQTLLALH	40	288.9	302.97	1.0487	N
S	VMNNIVLFLTWLLSM	NL63	231	IGINITRFQTLLALH	33.3333	288.9	288.4	0.998269	N
S	IFINNTTYPTNVAVE	OC43	231	IGINITRFQTLLALH	40	288.9	279.72	0.968224	N
S	FAVESGGYIPSDFAF	229E	306	FTVEKGIYQTSNFRV	46.6667	977.3	453.38	0.463911	N
S	FEVEKGVTVDDFVAV	HKU1	306	FTVEKGIYQTSNFRV	40	977.3	562.52	0.575586	N
S	FDVVFGHGAGSVVFV	NL63	306	FTVEKGIYQTSNFRV	33.3333	977.3	596.06	0.609905	N
S	KRGEKGAYNKDHGRG	OC43	306	FTVEKGIYQTSNFRV	33.3333	977.3	671.24	0.686831	N
S	SNSNYLLEEFDVVFG	229E	316	SNFRVQPTESIVRFP	33.3333	687.9	483.55	0.702936	N
S	YSFGRCPTSSIIKHP	HKU1	316	SNFRVQPTESIVRFP	40	687.9	412.46	0.599593	N
S	SLWRVTAVHSDGMFV	NL63	316	SNFRVQPTESIVRFP	33.3333	687.9	400.67	0.582454	N
S	LLFDVIVAWHVVRDP	OC43	316	SNFRVQPTESIVRFP	33.3333	687.9	463.91	0.674386	N
S	RLHNFSIISGTAFLG	229E	686	SVASQSIIAYTMSLG	40	475.9	303.48	0.637697	N
S	SVATFYIEHYVNRLV	HKU1	686	SVASQSIIAYTMSLG	40	475.9	413.41	0.868691	N
S	SSATDAIIAVELLLL	NL63	686	SVASQSIIAYTMSLG	40	475.9	339.22	0.712797	N
S	SVKSYDSLVYTGVLG	OC43	686	SVASQSIIAYTMSLG	46.6667	475.9	315.73	0.663438	N
S	LLLWESGKAKPPLNR	229E	751	NLLLQYGSFCTQLNR	40	1100.4	615.18	0.559051	N
S	DLLSEYGTFCDNINS	HKU1	751	NLLLQYGSFCTQLNR	46.6667	1100.4	344.26	0.31285	N
S	NLLKQYTSACKTIED	NL63	751	NLLLQYGSFCTQLNR	46.6667	1100.4	529.51	0.481198	N
S	SQLVEYGSFCDNINA	OC43	751	NLLLQYGSFCTQLNR	46.6667	1100.4	368.66	0.335024	N
S	NGSNILEAFTKPVFI	229E	801	NFSQILPDPSKPSKR	40	772.4	462.72	0.599068	N
S	NFVALIPDYAKILVN	HKU1	801	NFSQILPDPSKPSKR	33.3333	772.4	423.03	0.547683	N
S	YFSQLLCEPIKLVNS	NL63	801	NFSQILPDPSKPSKR	40	772.4	402.94	0.521673	N
S	NIEAWLNDKSVPSPL	OC43	801	NFSQILPDPSKPSKR	40	772.4	491.37	0.63616	N
S	RVAGRSAIEDILFSK	229E	811	KPSKRSFIEDLLFNK	53.3333	991.2	251.72	0.253955	N
S	GSSSRSFFEDLLFDK	HKU1	811	KPSKRSFIEDLLFNK	66.6667	991.2	158.2	0.159605	N
S	RIAGRSALEDLLFSK	NL63	811	KPSKRSFIEDLLFNK	53.3333	991.2	231.53	0.233586	N
S	KASSRSAIEDLLFDK	OC43	811	KPSKRSFIEDLLFNK	73.3333	991.2	128.5	0.129641	N
S	CAQYYNGIMVLPGVA	229E	851	CAQKFNGLTVLPPLL	53.3333	1228.2	385.18	0.313613	N
S	CVQSFNGIKVLPPIL	HKU1	851	CAQKFNGLTVLPPLL	66.6667	1228.2	263.02	0.214151	N
S	CAQYYNGIMVLPGVA	NL63	851	CAQKFNGLTVLPPLL	53.3333	1228.2	385.18	0.313613	N
S	CVQSYKGIKVLPPLL	OC43	851	CAQKFNGLTVLPPLL	60	1228.2	313.02	0.254861	N
S	AWYFLAMLTGLLPSL	229E	871	AQYTSALLAGTITSG	40	1068	575.24	0.538614	N
S	LLCRVTLGDFTIMSG	HKU1	871	AQYTSALLAGTITSG	33.3333	1068	712.07	0.666732	N
S	FSPFNSLLCGDIVSG	NL63	871	AQYTSALLAGTITSG	40	1068	575.85	0.539185	N
S	ISSTVRLQAGTATEY	OC43	871	AQYTSALLAGTITSG	40	1068	587.24	0.54985	N
S	TTQQAGAGIKYFCGM	229E	886	WTFGAGAALQIPFAM	33.3333	1164.5	694.63	0.596505	N
S	MLHGGGVAKAIAVAA	HKU1	886	WTFGAGAALQIPFAM	33.3333	1164.5	684.16	0.587514	N
S	GTFESAAAGTFVLDM	NL63	886	WTFGAGAALQIPFAM	33.3333	1164.5	712.09	0.611498	N
S	ETFTVCADGFMPFLL	OC43	886	WTFGAGAALQIPFAM	33.3333	1164.5	682.35	0.58596	N
S	GNSLNHLTSQLRQNF	229E	956	AQALNTLVKQLSSNF	46.6667	1163.3	481.39	0.413814	N
S	AQALNSLLQQLFNKF	HKU1	956	AQALNTLVKQLSSNF	60	1163.3	325.19	0.279541	N
S	GSALNHLTSQLRHNF	NL63	956	AQALNTLVKQLSSNF	53.3333	1163.3	429.41	0.369131	N
S	AEALNNLLQQLSNRF	OC43	956	AQALNTLVKQLSSNF	60	1163.3	303.79	0.261145	N
S	APEGLVFLHTVLLPT	229E	1056	APHGVVFLHVTYVPA	53.3333	1116.2	343.22	0.30749	N
S	APYGLLFMHFSYKPI	HKU1	1056	APHGVVFLHVTYVPA	46.6667	1116.2	306.55	0.274637	N
S	APDGLLFLHTVLLPT	NL63	1056	APHGVVFLHVTYVPA	46.6667	1116.2	381.51	0.341794	N
S	APYGLYFIHFSYVPT	OC43	1056	APHGVVFLHVTYVPA	53.3333	1116.2	298.93	0.26781	N
NSP6	NRFCKCTLGVYDFCV	229E	232	NRYFRLTLGVYDYLV	60	1130	222.3	0.196726	N
NSP6	NSVFRMPMGVYNYKI	HKU1	232	NRYFRLTLGVYDYLV	46.6667	1130	376.72	0.333381	N
NSP6	NRFFKCTMGVYDFKV	NL63	232	NRYFRLTLGVYDYLV	60	1130	207.64	0.183752	N
NSP6	NSLFRMPLGVYNYKI	OC43	232	NRYFRLTLGVYDYLV	53.3333	1130	349.16	0.308991	N
NSP4	KSFSTFESAYMPIAD	229E	388	KHFYWFFSNYLKRRV	33.3333	793	514.61	0.648941	N
NSP4	NHVLWLFSYCRKIGV	HKU1	388	KHFYWFFSNYLKRRV	40	793	382.89	0.482837	N
NSP4	GHFNEEFYNFLRLRG	NL63	388	KHFYWFFSNYLKRRV	40	793	453.66	0.572081	N
NSP4	NHAFWVFSYCRKLGT	OC43	388	KHFYWFFSNYLKRRV	33.3333	793	427.02	0.538487	N
NSP2	PCPSILKVIDGGKIW	229E	96	PLNSIIKTIQPRVEK	33.3333	828.8	702.27	0.847333	N
NSP2	PSNSIVCRFDTRVLN	HKU1	96	PLNSIIKTIQPRVEK	40	828.8	562.73	0.67897	N
NSP2	LLSSLTLTVKFVVES	NL63	96	PLNSIIKTIQPRVEK	33.3333	828.8	534.18	0.644522	N
NSP2	PLLENIDYFNMRRAK	OC43	96	PLNSIIKTIQPRVEK	33.3333	828.8	612	0.738417	N
NSP12	ILLERYVSLAIDAYP	229E	854	LMIERFVSLAIDAYP	73.3333	1076.3	68.22	0.0633838	Y
NSP12	LLIERFVSLAIDAYP	HKU1	854	LMIERFVSLAIDAYP	93.3333	1076.3	22.07	0.0205054	Y
NSP12	VLLERYVSLAIDAYP	NL63	854	LMIERFVSLAIDAYP	73.3333	1076.3	71.82	0.0667286	Y
NSP12	LLIKRFVSLAIHAYP	MM3-2	854	LMIERFVSLAIDAYP	80	1076.3	161	0.149587	N
NSP12	DFYGYLQKHFSMMIL	229E	744	EFYAYLRKHFSMMIL	80	780.2	12.19	0.0156242	Y
NSP12	EYYEFLCKHFSMMIL	HKU1	744	EFYAYLRKHFSMMIL	73.3333	780.2	47.11	0.060382	Y
NSP12	DYYGYLRKHFSMMIL	NL63	744	EFYAYLRKHFSMMIL	80	780.2	18.19	0.0233145	Y
NSP12	EYYEFLNKHFSMMIL	OC43	744	EFYAYLRKHFSMMIL	73.3333	780.2	30.65	0.0392848	Y
NSP12	EFYEFLNKHFSMMIL	MM3-2	744	EFYAYLRKHFSMMIL	80	780.2	21.85	0.0280056	Y
NSP5	LHNFSIISGTAFLGV	229E	63	NHNFLVQAGNVQLRV	40	575.6	245.25	0.426077	N
NSP5	FYGPYRDAQVVQLPV	HKU1	63	NHNFLVQAGNVQLRV	33.3333	575.6	384.07	0.667252	N
NSP5	LHNFSVSHNGVFLGV	NL63	63	NHNFLVQAGNVQLRV	46.6667	575.6	235.63	0.409364	N
NSP5	NDVAFVSTFNVLQDV	OC43	63	NHNFLVQAGNVQLRV	33.3333	575.6	403.89	0.701685	N
ORF6	NDKITEFQLDYSIDV	229E	21	TFKVSIWNLDYIINL	33.3333	559	308.97	0.552719	N
ORF6	LERVSLWNYGKPINL	HKU1	21	TFKVSIWNLDYIINL	46.6667	559	319	0.570662	N
ORF6	LFTNSILMLDKQGQL	NL63	21	TFKVSIWNLDYIINL	40	559	273.23	0.488784	N
ORF6	YQKVFRVYLAYIKKL	OC43	21	TFKVSIWNLDYIINL	40	559	461.49	0.825564	N
NSP13	NANRFNVAITRAKKG	229E	557	NVNRFNVAITRAKVG	86.6667	793.6	24.82	0.0312752	Y
NSP13	NVNRFNVAITRAKKG	HKU1	557	NVNRFNVAITRAKVG	93.3333	793.6	8.46	0.0106603	Y
NSP13	NVNRFNLAITRAKKG	MM3-1	557	NVNRFNVAITRAKVG	86.6667	793.6	84.74	0.106779	Y
NSP13	NVNRFNVAITRARKG	MM3-3	557	NVNRFNVAITRAKVG	86.6667	793.6	36.34	0.0457913	N
NSP2	VDHSAFAYESAVVNG	229E	351	SPLYAFASEAARVVR	40	705.6	522.18	0.740051	N
NSP2	SKLFITKDEAIKRVR	HKU1	351	SPLYAFASEAARVVR	40	705.6	425.74	0.603373	N
NSP2	SDLSTLAVTAIVVVG	NL63	351	SPLYAFASEAARVVR	40	705.6	417.09	0.591114	N
NSP2	VPLNAIPSLAANTLN	OC43	351	SPLYAFASEAARVVR	40	705.6	342.6	0.485544	N
NSP2	NLVFNILSMFSSSFS	229E	291	EEIAIILASFSASTS	40	754.8	453.15	0.600358	N
NSP2	LEYPIISNEVSINTS	HKU1	291	EEIAIILASFSASTS	40	754.8	543.19	0.719648	N
NSP2	KAINNIVASFSSVND	NL63	291	EEIAIILASFSASTS	40	754.8	435.05	0.576378	N
NSP2	MRFYIIIASFIKLFS	OC43	291	EEIAIILASFSASTS	40	754.8	518.5	0.686937	N
NSP8	IIKQLKKAMNVAKAE	229E	34	VLKKLKKSLNVAKSE	60	912.7	152.94	0.167569	Y
NSP8	QIKQLEKACNIAKSV	HKU1	34	VLKKLKKSLNVAKSE	46.6667	912.7	264.32	0.289602	N
NSP8	LIKQLKRAMNIAKSE	NL63	34	VLKKLKKSLNVAKSE	53.3333	912.7	174.27	0.190939	Y
NSP8	QLKQLEKACNIAKSA	OC43	34	VLKKLKKSLNVAKSE	53.3333	912.7	243.07	0.26632	N
NSP13	TDHKFILAITPYVCN	229E	37	TSHKLVLSVNPYVCN	60	844	119.52	0.141611	N
NSP13	TNHKYVLSVSPYVCN	HKU1	37	TSHKLVLSVNPYVCN	80	844	64.61	0.0765521	Y
NSP13	TDHKYVLSVSPYVCN	OC43	37	TSHKLVLSVNPYVCN	80	844	65.99	0.0781872	Y
NSP13	TDHKYVLSVAPYVCN	MM3-1	37	TSHKLVLSVNPYVCN	80	844	83.97	0.0994905	Y
NSP2	QTLFCNIMKFSDRPF	229E	496	QTFFKLVNKFLALCA	33.3333	475.3	430.54	0.905828	N
NSP2	ETFGKPVIWFCHDEA	HKU1	496	QTFFKLVNKFLALCA	40	475.3	457.68	0.962929	N
NSP2	VPFDVLCNEFLATFI	NL63	496	QTFFKLVNKFLALCA	40	475.3	235.08	0.494593	N
NSP2	QYSFKLVMNGLVFGL	OC43	496	QTFFKLVNKFLALCA	40	475.3	372.6	0.783926	N
NSP12	KCLKSIVATRNATVV	229E	574	KLLKSIAATRGATVV	80	982	96.26	0.0980244	N
NSP12	KCLKSIAATRGVPVV	HKU1	574	KLLKSIAATRGATVV	80	982	82.67	0.0841853	N
NSP12	KHLKSIVNTRNATVV	NL63	574	KLLKSIAATRGATVV	73.3333	982	144.14	0.146782	Y
NSP12	KCLKSIAATRGVSVV	MM3-2	574	KLLKSIAATRGATVV	80	982	63.84	0.0650102	Y
NSP16	FIDGNIIHANYVFWR	229E	218	QIDGYVMHANYIFWR	66.6667	787.7	51.11	0.0648851	N
NSP16	EIDGNVMHANYLFWR	HKU1	218	QIDGYVMHANYIFWR	80	787.7	32.08	0.0407262	N
NSP16	FIAGNTVHANYIFWR	NL63	218	QIDGYVMHANYIFWR	66.6667	787.7	73.3	0.0930557	N
NSP16	DIDGNVMHANYLFWR	MM3-1	218	QIDGYVMHANYIFWR	80	787.7	34.57	0.0438873	N
NSP16	EIDGSVMHANYLFWR	MM3-3	218	QIDGYVMHANYIFWR	80	787.7	32.96	0.0418433	N
ORF3a	SAVAVVGGTIQILAS	229E	26	SDFVRATATIPIQAS	40	581.6	370.64	0.637276	N
ORF3a	SRFVMRLQTIATICG	HKU1	26	SDFVRATATIPIQAS	33.3333	581.6	439.44	0.755571	N
ORF3a	GVFVQDPAPIDIDAF	NL63	26	SDFVRATATIPIQAS	40	581.6	409.66	0.704367	N
ORF3a	TDLTVTSAGQPCVAS	OC43	26	SDFVRATATIPIQAS	33.3333	581.6	400.03	0.687809	N
ORF3a	ALLAFFLSKHSDFGL	229E	51	ALLAVFQSASKIITL	46.6667	695	413.26	0.594619	N
ORF3a	VLLTVDGVNFKSISL	HKU1	51	ALLAVFQSASKIITL	40	695	468.59	0.67423	N
ORF3a	ALIATAHSSIKQGTQ	OC43	51	ALLAVFQSASKIITL	40	695	439.46	0.632317	N
ORF6	VIDNEIIVKPNISLC	229E	31	YIINLIIKNLSKSLT	40	577	356.73	0.61825	N
ORF6	KIEDLSIRNLQKRLY	HKU1	31	YIINLIIKNLSKSLT	46.6667	577	263.83	0.457244	N
ORF6	YVTNEIGLNASVTLK	NL63	31	YIINLIIKNLSKSLT	40	577	388.52	0.673345	N
ORF6	YENKLKAKNESSSLC	OC43	31	YIINLIIKNLSKSLT	46.6667	577	380.48	0.659411	N
ORF6	NVHLKDVTKENQEIL	229E	1	MFHLVDFQVTIAEIL	40	1047.8	735.15	0.701613	N
ORF6	MHWLIRFIVFVANML	HKU1	1	MFHLVDFQVTIAEIL	40	1047.8	441.73	0.421579	N
ORF6	MDLLLDDFVTILKSL	NL63	1	MFHLVDFQVTIAEIL	46.6667	1047.8	598.27	0.570977	N
ORF6	MPFLLDDLVPRAYYL	OC43	1	MFHLVDFQVTIAEIL	40	1047.8	635.84	0.606833	N
ORF7a	IKNVNSVRDWLKSLK	229E	71	VKHVYQLRARSVSPK	33.3333	829.9	422.09	0.508603	N
ORF7a	VDNVYVTYAGSVWHI	HKU1	71	VKHVYQLRARSVSPK	40	829.9	498.3	0.600434	N
ORF7a	VDISYLNRARGSSAA	NL63	71	VKHVYQLRARSVSPK	40	829.9	419.54	0.505531	N
ORF7a	NSSILSLCAFSVDPK	OC43	71	VKHVYQLRARSVSPK	40	829.9	348.04	0.419376	N
ORF8	FISVLDITDAAVKAA	229E	41	FYSKWYIRVGARKSA	40	705	470.75	0.66773	N
ORF8	TRSMTYCRVGACEYA	HKU1	41	FYSKWYIRVGARKSA	46.6667	705	473.76	0.672	N
ORF8	ANGFFYIDVGNHRSA	NL63	41	FYSKWYIRVGARKSA	40	705	385.85	0.547305	N
ORF8	SPCKELEGVGAKVSA	OC43	41	FYSKWYIRVGARKSA	40	705	520.81	0.738738	N
N	DAGHSLTWLWLLCGL	229E	216	DAALALLLLDRLNQL	40	889.3	400.56	0.450422	N
N	APATGWLLYQLLNGL	HKU1	216	DAALALLLLDRLNQL	40	889.3	309.79	0.348353	N
N	IIAVELLLLDFKTAV	NL63	216	DAALALLLLDRLNQL	40	889.3	351	0.394692	N
N	DLALKLKGLDAMFFY	OC43	216	DAALALLLLDRLNQL	40	889.3	465.22	0.523131	N
N	PEGCVLTNTGSVVKP	229E	326	PSGTWLTYTGAIKLD	40	892.2	538.19	0.603217	N
N	PGNTFITVEAAIELS	HKU1	326	PSGTWLTYTGAIKLD	40	892.2	458.04	0.513383	N
N	PSVAVRTYSEAAAQG	NL63	326	PSGTWLTYTGAIKLD	33.3333	892.2	670.73	0.751771	N
N	KDVYELRYNGAIRFD	OC43	326	PSGTWLTYTGAIKLD	40	892.2	283.52	0.317776	Y
S	GLNKVKYATVVVGST	229E	116	SLLIVNNATNVVIKV	40	549.5	369.12	0.671738	N
S	EDAIIVNDENSSIKV	HKU1	116	SLLIVNNATNVVIKV	40	549.5	316.86	0.576633	N
S	GVFGVNLRTNFTIKG	NL63	116	SLLIVNNATNVVIKV	40	549.5	342.9	0.624022	N
S	SLGFYNPPTNVVSHV	OC43	116	SLLIVNNATNVVIKV	53.3333	549.5	256.73	0.467207	N
S	EEIEYVHGDALHTLR	229E	166	CTFEYVSQPFLMDLE	33.3333	410.8	268.33	0.653189	N
S	CGIKYVAQPTEDVVD	HKU1	166	CTFEYVSQPFLMDLE	33.3333	410.8	243.41	0.592527	N
S	DTCFGVSKPNAIDVE	NL63	166	CTFEYVSQPFLMDLE	40	410.8	235.79	0.573978	N
S	LIREIVMNASPYDLE	OC43	166	CTFEYVSQPFLMDLE	33.3333	410.8	266.68	0.649172	N
S	TPFMILLVALSLCLT	229E	236	TRFQTLLALHRSYLT	40	159.1	170.11	1.0692	N
S	FPKGYVMGLFRSYKT	HKU1	236	TRFQTLLALHRSYLT	33.3333	159.1	236.13	1.48416	N
S	TLFKFLLLLYAIYAL	NL63	236	TRFQTLLALHRSYLT	40	159.1	156.91	0.986235	N
S	TIFNCVYALNNVYLG	OC43	236	TRFQTLLALHRSYLT	40	159.1	161.45	1.01477	N
S	QPVEGVSSFMNVTLD	229E	321	QPTESIVRFPNITNL	40	389.7	250.3	0.642289	N
S	QPTEDVVDGDVVIRE	HKU1	321	QPTESIVRFPNITNL	33.3333	389.7	323.17	0.829279	N
S	NNTDSIVIGGVTYQL	NL63	321	QPTESIVRFPNITNL	33.3333	389.7	385.99	0.99048	N
S	ICSASDMTNPDYTNL	OC43	321	QPTESIVRFPNITNL	33.3333	389.7	359.84	0.923377	N
S	CVEMHNKINLCDDPE	229E	326	IVRFPNITNLCPFGE	40	512.2	425.99	0.831687	N
S	AWRFPCAGRKVNFNE	HKU1	326	IVRFPNITNLCPFGE	33.3333	512.2	413.04	0.806404	N
S	CVDLHNKINLCDDPE	NL63	326	IVRFPNITNLCPFGE	40	512.2	434.75	0.84879	N
S	SVVEVVTTSLTPCGY	OC43	326	IVRFPNITNLCPFGE	33.3333	512.2	513.71	1.00295	N
S	FSFGKVNNFVKFGSV	229E	336	CPFGEVFNATRFASV	46.6667	635.5	281.77	0.443383	N
S	FKFDEPSDATDFIRV	HKU1	336	CPFGEVFNATRFASV	40	635.5	371.68	0.584862	N
S	STVVEVKSAIVCASV	NL63	336	CPFGEVFNATRFASV	40	635.5	373.16	0.587191	N
S	LVPQENYSSIRFASV	OC43	336	CPFGEVFNATRFASV	40	635.5	343.04	0.539795	N
S	VWHAKDFNSLSAEGR	229E	341	VFNATRFASVYAWNR	40	718.4	341.16	0.474889	N
S	WFNTMLDASAPATGW	HKU1	341	VFNATRFASVYAWNR	33.3333	718.4	485.34	0.675585	N
S	WFCANQSTSVYSANG	NL63	341	VFNATRFASVYAWNR	40	718.4	438.59	0.610509	N
S	VKNIPRYASAVAQAF	OC43	341	VFNATRFASVYAWNR	40	718.4	416.22	0.579371	N
S	ESAYMPIADPTHFDI	229E	706	AYSNNSIAIPTNFTI	40	911.7	478	0.524295	N
S	VGGLYEIKIPTNFTI	HKU1	706	AYSNNSIAIPTNFTI	53.3333	911.7	318.49	0.349336	N
S	ASGVFGVNLRTNFTI	NL63	706	AYSNNSIAIPTNFTI	40	911.7	417.84	0.458309	N
S	VGGLYEIQIPSEFTI	OC43	706	AYSNNSIAIPTNFTI	40	911.7	441.91	0.48471	N
S	VMLQIQLTGILDGDY	229E	761	TQLNRALTGIAVEQD	33.3333	979.4	633.22	0.646539	N
S	KLITTACNGISVTQT	HKU1	761	TQLNRALTGIAVEQD	33.3333	979.4	528.45	0.539565	N
S	NQLRLAFLGASVTED	NL63	761	TQLNRALTGIAVEQD	40	979.4	466.24	0.476047	N
S	TILNTACGVFEVDDT	OC43	761	TQLNRALTGIAVEQD	33.3333	979.4	637.65	0.651062	N
S	VVGGTIQILASVPEK	229E	781	VFAQVKQIYKTPPIK	33.3333	602.9	484.05	0.802869	N
S	CNAQEQQIYFFEGVA	HKU1	781	VFAQVKQIYKTPPIK	33.3333	602.9	505.41	0.838298	N
S	VTEDVKFAASTGVID	NL63	781	VFAQVKQIYKTPPIK	33.3333	602.9	432.02	0.71657	N
S	VSATVLQNNELMPAK	OC43	781	VFAQVKQIYKTPPIK	40	602.9	445.39	0.738746	N
S	SAIEDILFSKLVTSG	229E	816	SFIEDLLFNKVTLAD	46.6667	1190.1	460.9	0.387278	Y
S	SFFEDLLFDKVKLSD	HKU1	816	SFIEDLLFNKVTLAD	73.3333	1190.1	198.53	0.166818	Y
S	SALEDLLFSKVVTSG	NL63	816	SFIEDLLFNKVTLAD	53.3333	1190.1	367.1	0.308461	Y
S	SAIEDLLFDKVKLSD	OC43	816	SFIEDLLFNKVTLAD	73.3333	1190.1	208.6	0.175279	N
S	QAISSSIQAIYDRLD	229E	971	GAISSVLNDILSRLD	53.3333	1252.8	461.6	0.368455	N
S	GAISSSLQEILSRLD	HKU1	971	GAISSVLNDILSRLD	80	1252.8	188.9	0.150782	N
S	SAMHSLLFGMLRRLD	NL63	971	GAISSVLNDILSRLD	46.6667	1252.8	545.34	0.435297	N
S	GAISASLQEILSRLD	OC43	971	GAISSVLNDILSRLD	73.3333	1252.8	228.53	0.182415	N
S	QQVDRLITGRLAALN	229E	991	VQIDRLITGRLQSLQ	66.6667	1287.4	317.06	0.246279	N
S	VQIDRLINGRLTALN	HKU1	991	VQIDRLITGRLQSLQ	73.3333	1287.4	243.73	0.18932	N
S	QQVDRLITGRLAALN	NL63	991	VQIDRLITGRLQSLQ	66.6667	1287.4	317.06	0.246279	N
S	AQIDRLINGRLTALN	OC43	991	VQIDRLITGRLQSLQ	66.6667	1287.4	302.63	0.235071	N
S	ALDKLYKVFGSPVMT	229E	1151	ELDKYFKNHTSPDVD	40	1020.8	552.52	0.541262	N
S	ELSHWFKNQTSIAPN	HKU1	1151	ELDKYFKNHTSPDVD	46.6667	1020.8	354.43	0.347208	N
S	EFRDYFNNNTDSIVI	NL63	1151	ELDKYFKNHTSPDVD	40	1020.8	520.42	0.509816	N
S	ELDQWFKNQTSVAPD	OC43	1151	ELDKYFKNHTSPDVD	60	1020.8	267.58	0.262128	N
S	GNQTLFCNIMKFSDR	229E	1171	GINASVVNIQKEIDR	40	768.8	554.6	0.721384	N
S	LIPRSYYLIQSGIFF	HKU1	1171	GINASVVNIQKEIDR	33.3333	768.8	518.61	0.674571	N
S	GLNASVTLKICKFSR	NL63	1171	GINASVVNIQKEIDR	40	768.8	417.28	0.542768	N
S	GIFAKVKNTKVIKDR	OC43	1171	GINASVVNIQKEIDR	46.6667	768.8	516.28	0.67154	N
S	WNGVIKNVNSVRDWL	229E	1186	LNEVAKNLNESLIDL	40	1049	652.01	0.621554	N
S	IQESIKSLNNSYINL	HKU1	1186	LNEVAKNLNESLIDL	46.6667	1049	390.07	0.371849	N
S	LFVVALFIGVSFIDY	NL63	1186	LNEVAKNLNESLIDL	40	1049	484.1	0.461487	N
S	LQEAIKVLNQSYINL	OC43	1186	LNEVAKNLNESLIDL	53.3333	1049	326.85	0.311582	N
S	VETYIKWPWWVWLCI	229E	1206	YEQYIKWPWYIWLGF	60	1078.5	335.39	0.310978	N
S	YEMYVKWPWYVWLLI	HKU1	1206	YEQYIKWPWYIWLGF	66.6667	1078.5	222.05	0.205888	Y
S	FENYIKWPWWVWLII	NL63	1206	YEQYIKWPWYIWLGF	60	1078.5	295.33	0.273834	N
S	YEYYVKWPWYVWLLI	OC43	1206	YEQYIKWPWYIWLGF	66.6667	1078.5	240.49	0.222986	N
